# Supplementary material for: Heterogeneous changes of soil microclimate in high mountains and glacier forelands
Source: Nat Commun. 2023 Aug 31;14:5306. doi: 10.1038/s41467-023-41063-6 (PMC10471727; doi:10.1038/s41467-023-41063-6)
Supplement: Supplementary file 4 — Supplementary Software 1 [file 41467_2023_41063_MOESM4_ESM.zip]

Archive with 1 entries (1 files):
- Marta et al. Supplementary Software 1.txt
