# Supplementary material for: Heterogeneous changes of soil microclimate in high mountains and glacier forelands
Source: Nat Commun. 2023 Aug 31;14:5306. doi: 10.1038/s41467-023-41063-6 (PMC10471727; doi:10.1038/s41467-023-41063-6)
Supplement: Supplementary file 4 — Supplementary Software 1 [file 41467_2023_41063_MOESM4_ESM.zip › Marta et al. Supplementary Software 1.txt]

# Code and functions last updated on 29.03.2023 by Silvio Marta

# Note: during the Inizialization phase, replace "your_own_address@gmail.com" with the registered one (line 387)
# Note: during the uploading of permafrost data, replace "your_own_directory" and filename with yours (line 442)


###############
## Functions ##
###############

## solarindex.gee - Calculate solarindex (with topographic shading) or solaraltitude following Maclean et al., 2019 (Methods Ecol Evol, 10: 280-90) and microclima::solarindex

	# e.g. solarindex.gee(dem=srtm,					# Image in EPSG:4326
	#			day=15,					# 1:31
	#			month=6,				# 1:12
	#			year=2015,				# 0:+oo
	#			localtime=12,				# 0:23
	#			roi.coord=c(-179.999,-56,179.999,72)	# coordinates of the region of interest (xmin,ymin,xmax,ymax)
	#			output)					# output you are interested in (either "solarindex" or "solaraltitude")

	# resolution is not set here as it is directly retrieved by the code


	solarindex.gee=function(dem,day,month,year,localtime,roi.coord,output){

		## Parameters / Base layers

		dd=day
		mm=month
		yy=year
		localtime=localtime
		merid=0
		dst=0
		res=dem$projection()$nominalScale()$getInfo()
		res.deg=dem$projection()$getInfo()$transform[[1]]

		Julian=(1461*(yy+4800+(mm-14)/12))/4+(367*(mm-2-12*((mm-14)/12)))/12-(3*((yy+4900+(mm-14)/12)/100))/4+dd-32075

		slope=ee$Terrain$slope(dem)
		aspect=ee$Terrain$aspect(dem)

		roi=ee$Geometry$Rectangle(coords=roi.coord,proj="EPSG:4326",geodesic=F)
		red.roi=ee$Geometry$Rectangle(coords=c(roi.coord[1]+(res.deg*100),roi.coord[2]+(res.deg*100),roi.coord[3]-(res.deg*100),roi.coord[4]+(res.deg*100)),proj="EPSG:4326",geodesic=F)

		coord=dem$
			pixelLonLat()$
			clip(red.roi)$
			reproject(dem$projection())

		Long=coord$select("longitude")
		Lat=coord$select("latitude")


		# Iterate on localtime - solartime as a multiband image

		list=lapply(localtime,FUN=function(time){

			## Solartime

			Bn=2*pi*(Julian-81)/364
			eot=9.87*sin(2*Bn)-7.53*cos(Bn)-1.5*sin(Bn)
			solartime=time+(4/60)*(2*pi*(merid-Long)/360)+(eot/60)-dst
			solartime=solartime$
				rename(paste0("T",time))})

		solartime=ee$Image(list)


		## Solalt

		tt=0.261799*(solartime-12)
		declin=(pi*23.5/180)*cos(2*pi*((Julian-171)/365.25))
		Sinh=sin(declin)*sin(Lat*pi/180)+cos(declin)*cos(Lat*pi/180)*cos(tt)
		hh=atan(Sinh/sqrt(1-Sinh*Sinh))
		solalt=(180*hh)/pi
		solalt=solalt$
			rename(paste0("T",localtime))


		if(output=="solaraltitude"){

			return(solalt)

		}else{

			## Solazi

			Sinazi=cos(declin)*sin(tt)/cos(hh)
			cosazi=(sin(Lat*pi/180)*cos(declin)*cos(tt)-cos(pi*Lat/180)*sin(declin))/
				sqrt((cos(declin)*sin(tt))^2+(sin(pi*Lat/180)*cos(declin)*cos(tt)-cos(pi*Lat/180)*sin(declin))^2)

			solazimuth=180+(180*atan(Sinazi/sqrt(1-Sinazi*Sinazi)))/pi

			solazi1=solazimuth$
				updateMask(cosazi$gte(0))$
				unmask(-9999)

			solazi2=solazimuth$
				updateMask(cosazi$lt(0) & Sinazi$lt(0))
			solazi2=(180-solazi2)$
				unmask(-9999)

			solazi3=solazimuth$
				updateMask(cosazi$lt(0) & Sinazi$gte(0))
			solazi3=(540-solazi3)$
				unmask(-9999)

			solazi=ee$ImageCollection(c(solazi1,solazi2,solazi3))$
				reduce(ee$Reducer$max())$
				rename(paste0("T",localtime))


			## Horizonangle

			dtm=((dem*5)/res)$
				clip(red.roi)$
				unmask(0)

			azimuth=solazi-90
			azi=(azimuth*(pi/180))$
				rename(paste0("T",localtime))


			horizon=ee$Image(list(rep(0,length(localtime))))$
				clip(roi)$
				rename(paste0("T",localtime))$
				reproject(dem$projection())					# absolutely *DO NOT* remove this reproject - horizon changes consistently!!

			dtm3=dtm+horizon$select("T0")

			for(step in 1:10) {

				displ=ee$Image(list((cos(azi)*step^2*res)$rename(paste0("dxT",localtime)),(sin(azi)*step^2*res)$rename(paste0("dyT",localtime))))$
					reproject(dem$projection())														# absolutely *DO NOT* remove this reproject - horizon changes consistently!!

				diff=ee$Image(lapply(localtime,FUN=function(time){

						((dtm3$displace(displ$select(list(paste0("dxT",time),paste0("dyT",time))),mode="bilinear")-dtm3)/(5*step^2))$rename(paste0("T",time))

				}))

				horizon=horizon$max(diff)

			}


			## Solarindex

			alt=solalt*(pi/180)
			zen=pi/2-alt
			azi=solazi*(pi/180)		# in Horizonangle we calculated azi as (solazi-90)*(pi/180) - recalculate it

			sl=slope*(pi/180)
			asp=aspect*(pi/180)

			shadowmask=ee$Image(list(rep(1,length(localtime))))$
				clip(roi)$
				rename(paste0("T",localtime))

			shadowmask=shadowmask$
					updateMask(horizon$lt(tan(alt)))$
					unmask(0)

			index=cos(zen)*cos(sl)+sin(zen)*sin(sl)*cos(azi-asp)
			index=index$
				updateMask(index$gte(0))$
				unmask(0)

			index=(index*shadowmask)$
				rename(paste0("T",localtime))$
				clip(roi)$
				reproject(dem$projection())

			return(index)

		}

	}


## skyviewtopo.gee - Calculate skyviewtopo (proportion of sky in view) following Maclean et al., 2019 (Methods Ecol Evol, 10: 280-90) and microclima::skyviewtopo

	# e.g. skyviewtopo.gee(dem=srtm,				# Image in EPSG:4326
	#			steps=36,				# default value
	#			roi.coord=c(-179.999,-56,179.999,72),	# coordinates of the region of interest (xmin,ymin,xmax,ymax)
	#			output)					# output you are interested in (either "skyviewtopo" or "mean_slope")

	# resolution is not set here as it is directly retrieved by the code


	skyviewtopo.gee=function(dem,steps,roi.coord,output){

		## Parameters / Base layers

		res=dem$projection()$nominalScale()$getInfo()
		res.deg=dem$projection()$getInfo()$transform[[1]]

		roi=ee$Geometry$Rectangle(coords=roi.coord,proj="EPSG:4326",geodesic=F)
		red.roi=ee$Geometry$Rectangle(coords=c(roi.coord[1]+(res.deg*100),roi.coord[2]+(res.deg*100),roi.coord[3]-(res.deg*100),roi.coord[4]+(res.deg*100)),proj="EPSG:4326",geodesic=F)


		## mean_slope

		ha=ee$Image$constant(0)$
			clip(roi)$
			reproject(dem$projection())

		for (s in 1:steps) {

			dtm=((dem*5)/res)$
				clip(red.roi)$
				unmask(0)

			azi=s * 360/steps

			horizon=ee$Image$constant(0)$
				clip(roi)$
				reproject(dem$projection())

			dtm3=horizon+dtm

			for (step in 1:10) {							# horizonangle

				displ=ee$Image(list(cos(azi)*step^2*res,sin(azi)*step^2*res))$
					rename(c("dx","dy"))$
					reproject(dem$projection())

				diff=((dtm3$displace(displ,mode="bilinear")-dtm3)/(5*step^2))

				horizon=horizon$max(diff)

			}

			horizon=horizon$
					atan()$
					resample("bilinear")$
					reproject(dem$projection())

			ha=ha+horizon

		}


		ha=ha$
			divide(steps)$
			tan()$
			multiply(180/pi)

		if(output=="mean_slope"){

			return(ha)

		}else{

			# skyviewtopo   

			ha=ha$
				multiply(pi/180)

			svf=ha$				#     svf <- 0.5 * cos(2 * ha) + 0.5
				multiply(2)$
				cos()$
				multiply(0.5)$
				add(0.5)

			return(svf)

		    }

	}


## composite_era5 - ERA5-Land reports hours in 00UTC, here we 
	# 1) "chunk" single maps (based on 15-degrees longitude zones - i.e., 360�/24h) 
	# 2) composite them to to express hours relative to the effective time in the timezone (discrete approach- no interpolation)
	# 3) in case (for multi-year and / or multi-month selections) produce average estimates of hourly total or net radiation
	
	# Note: T0 reports the accumulate radiation...not a problem in the UTC00 zone at midlle latitudes (that's midnight, so radiation is 0), but a huge problem at UTC+/-12 (noon - approx. maximum radiation)
		# T0 is always imputed as the mean of T-1 and T1: this involves a "flat" radiation peak at UTC > +10 and UTC < -10

	# e.g. composite_era5(band="surface_solar_radiation_downwards_hourly",		# band name for radiation from "ECMWF/ERA5_LAND/MONTHLY_BY_HOUR" - either "surface_solar_radiation_downwards_hourly" or "surface_net_solar_radiation_hourly"
	#			y_start=0:+oo,						# start year (1981:2023)
	#			y_end=0:+oo,						# end year (1981:2023)
	#			m_start=,						# start month (1:12)
	#			m_end=)							# end month (1:12)


composite_era5=function(band,y_start,y_end,m_start,m_end){

	dates=ee_get_date_ic(ee$ImageCollection("ECMWF/ERA5_LAND/MONTHLY_BY_HOUR"))
	month=as.numeric(unlist(lapply(dates[,2],FUN=function(x){format(x,"%m")})))
	year=as.numeric(unlist(lapply(dates[,2],FUN=function(x){format(x,"%Y")})))
	hour=as.numeric(unlist(lapply(dates[,2],FUN=function(x){format(x,"%H")})))
	
	sel=hour[which(year>=y_start & year<=y_end & month>=m_start & month<=m_end)]
	
	if(all(0:23 %in% sel)==F){
	
		stop("Error: incomplete time series")
		
	}else{
	
		prj=ee$ImageCollection("ECMWF/ERA5_LAND/MONTHLY_BY_HOUR")$first()$projection()
		mask=ee$ImageCollection("ECMWF/ERA5_LAND/MONTHLY_BY_HOUR")$first()$select(band)$mask()

		hours=0:23
		list=lapply(hours,FUN=function(x){ee$ImageCollection("ECMWF/ERA5_LAND/MONTHLY_BY_HOUR")$
							filter(ee$Filter$calendarRange(start=y_start,end=y_end,field="year"))$
							filter(ee$Filter$calendarRange(start=m_start,end=m_end,field="month"))$
							filter(ee$Filter$eq("hour",x))$
							select(band)$
							reduce(ee$Reducer$mean())$
							reproject(prj)$
							rename(paste0("T",x))})

		era5=ee$Image(list)

		timezone=matrix(c(seq(-180-7.5,(180+7.5-15),by=15),seq((-180-7.5+15),180+7.5,by=15)),nrow=25,ncol=2,byrow=F)
		timezone[which(timezone>180)]=179.9
		timezone[which(timezone<(-180))]=-179.9

		NAs=-12:12
		NAs[which(NAs<0)]=24+NAs[which(NAs<0)]

		list=lapply(hours,FUN=function(i){
							ihours=i-(-12:12)
							ihours[which(ihours<0)]=24+ihours[which(ihours<0)]
							ihours[which(ihours>=24)]=ihours[which(ihours>=24)]-24

							ilist=lapply(1:length(ihours),FUN=function(j){

										zone=ee$Geometry$Rectangle(coords=c(timezone[j,1],-89.5,timezone[j,2],89.5),proj="EPSG:4326",geodesic=F)

										if(i!=NAs[j]){

											return(era5$
												select(paste0("T",ihours[j]))$
												clip(zone)$
												updateMask(mask)$
												rename(paste0("T",i)))

										}else{

											sel=c(paste0("T",ihours[j]-1),paste0("T",ihours[j]+1))
											sel=sel[which(sel %in% paste0("T",0:23))]

											return(era5$					# impute
												select(sel)$
												reduce(ee$Reducer$mean())$
												reproject(prj)$
												clip(zone)$
												updateMask(mask)$
												rename(paste0("T",i)))

										}

									})

							return(ee$ImageCollection(ilist)$
											mosaic()$
											reproject(prj))

		})

		out=ee$ImageCollection(list)
		return(out)
		
	}

}


##@@@@@@@@@@@@@@@@@@@@@@@@@@@@@@@@@@@@@@@@@@@@@@@@@@@@@@@@@@@@@@@@@@@@@@@@@@@@@@@@@@@@@@@@@@@@@@@@@@@@@@@@@@@@@@@@@@@@@@@@@@@@@@@@@@@@@@@@@@@@@@@@@@@@@@@@@@@@@@@@@@@@@@@@@@@@@@@@@@@@@@@@@@@@@@@@@@@@@@@@@@@@@
##@@@@@@@@@@@@@@@@@@@@@@@@@@@@@@@@@@@@@@@@@@@@@@@@@@@@@@@@@@@@@@@@@@@@@@@@@@@@@@@@@@@@@@@@@@@@@@@@@@@@@@@@@@@@@@@@@@@@@@@@@@@@@@@@@@@@@@@@@@@@@@@@@@@@@@@@@@@@@@@@@@@@@@@@@@@@@@@@@@@@@@@@@@@@@@@@@@@@@@@@@@@@@


## Calculate monthly soil temperature averaged over the period 2016-2020
	# glacier outline, solarindex and solaraltitude calculated using year = 2018
	# snow-free days, macroclimate and radiation (total, net and albedo) as the monthly mean over the period 2016-2020

library(rgee)
library(rgeeExtra)

ee_Initialize(user = 'your_own_address@gmail.com', drive = TRUE, gcs = TRUE)				# Initialize Earth Engine, GD and GCS


#######################
## Constant datasets ## - these not change with year and month
#######################


## SRTM ## crs = EPSG:4326
##########

	srtm=ee$Image("CGIAR/SRTM90_V4")
	
	mask=ee$FeatureCollection(
		ee$Feature(srtm$geometry())$
			set("field",1))$
			reduceToImage(properties=list("field"),reducer=ee$Reducer$min())
	
	mask=mask$unmask(0)
	
	gmted=ee$Image("USGS/GMTED2010")$
		select("be75")$
		updateMask(mask$neq(1))$
		resample("bilinear")$
		reproject(srtm$projection())$
		rename("elevation")

	elev=ee$ImageCollection(c(srtm,gmted))$
		reduce(ee$Reducer$mean())$
		rename("elevation")$
		reproject(crs="EPSG:4326",scale=92.76624)

	

## Skyviewtopo ## crs = EPSG:4326
#################

	skyview=skyviewtopo.gee(dem=elev,
				steps=36,
				roi.coord=c(-179.5,-56,179.5,72),
				output="skyviewtopo")

	ha=skyviewtopo.gee(dem=elev,
				steps=36,
				roi.coord=c(-179.5,-56,179.5,72),
				output="mean_slope")
	
	slope=ee$Terrain$slope(elev)


## Permafrost ## crs = EPSG:4326/ permafrost occurrence probability uploaded as a new GeoTIFF Asset (from Gruber, 2012, The Cryosphere 6, 221-233)
################

	pzi=ee$Image("users/your_own_directory/pzi")


## Tree cover ## crs = EPSG:4326
################

	tree=ee$Image("UMD/hansen/global_forest_change_2021_v1_9")

	treecover=(tree$select("treecover2000")+tree$select("gain"))


#############################
## Year-dependent datasets ## - these might change with year
#############################
	

## Distance from glacier ## crs = EPSG:4326
###########################

	glac=ee$FeatureCollection('GLIMS/current')			# 565,887 features including polar areas
	
	subglac=glac$
		map(function(feature){

			id=feature$get("glac_id")

			clust=glac$filter(ee$Filter$eq("glac_id",id))
			clust=clust$
				map(function(feature){

					year=ee$String(feature$get("src_date"))
					year=ee$String(year$split("\\-")$get(0))
					year=ee$Number$parse(year)

					diff=year$subtract(2018)$abs()

					feature$set("abs_diff",diff)

				})

			min=clust$reduceColumns(ee$Reducer$min(),list("abs_diff"))
			min=min$get("min")

			date=clust$
				filter(ee$Filter$eq("abs_diff",min))$
				first()$
				get("src_date")

			ee$Algorithms$If(ee$String(feature$get("src_date"))$match(date),
				  feature$set("discard","n"),
				  feature$set("discard","y"))

		})

	subglac=subglac$
			filter(ee$Filter$eq("discard","n"))
			
	glac.im=subglac$
		map(function(feature){feature$set("field",1)})$
		reduceToImage(properties=list("field"),reducer=ee$Reducer$min())$
		reproject(crs="EPSG:4326",scale=30.92)$
		rename("glac")

	dist=ee$Image(1)$
		reproject(crs="EPSG:4326",scale=30.92)$
		cumulativeCost(source=glac.im,maxDistance=3000)
		
	dist=dist$updateMask(dist$lte(3000))


######################
## Monthly datasets ## - time-series / these change with year and month
######################

month=1:12


## Frequency of snow-free days ## crs = EPSG:SR-ORG:6974
#################################

	tokeepMask=function(image){					# exclude inland waters
		qa=image$select("NDSI_Snow_Cover_Algorithm_Flags_QA")

		image$updateMask(qa$bitwiseAnd(1L)$eq(0))

	}	

	ndsi=ee$ImageCollection("MODIS/006/MOD10A1")$
		filter(ee$Filter$calendarRange(start=2016,end=2020,field="year"))$
		map(function(image){tokeepMask(image)})$
		select("NDSI_Snow_Cover")

	
	sea=lapply(month,FUN=function(x){
					occ=ndsi$
						filter(ee$Filter$calendarRange(start=x,end=x,field="month"))$
						map(function(image){image$gte(40)})

					return(((1-(occ$reduce(ee$Reducer$sum())/occ$reduce(ee$Reducer$count())))*100)$
						rename(paste0("m",x))$
						reproject(crs=ndsi$first()$select("NDSI_Snow_Cover")$projection(),scale=500))})
			
	sea=ee$Image(sea)$rename(paste0("m",month))
		
	count=lapply(month,FUN=function(x){
					occ=ndsi$
						filter(ee$Filter$calendarRange(start=x,end=x,field="month"))$
						map(function(image){image$gte(40)})

					return(occ$reduce(ee$Reducer$count())$
						rename(paste0("m",x))$
						reproject(crs=ndsi$first()$select("NDSI_Snow_Cover")$projection(),scale=500))})
						
	count=ee$Image(count)$rename(paste0("m",month))
	
	sea=sea$					# mask areas with sea estimates based upon < 15 images over the period
		updateMask(count$gte(15))

	

## Macroclimate ## crs = EPSG:4326
##################

	rL=150
	rs=3

	aggr=elev$
		reproject(srtm$projection())$
		reduceResolution(ee$Reducer$mean(),maxPixels=(rL/rs)^2)$
		reproject(crs="EPSG:4326",scale=4638.3)

	delta=(elev-aggr)$
		reproject(elev$projection())


	mT=lapply(month,FUN=function(x){
					ee$ImageCollection("IDAHO_EPSCOR/TERRACLIMATE")$
						filter(ee$Filter$calendarRange(start=2016,end=2020,field="year"))$
						filter(ee$Filter$calendarRange(start=x,end=x,field="month"))$
						select(list("tmmn","tmmx"))$
						map(function(image){((image$select("tmmn")+image$select("tmmx"))/2)$multiply(0.1)})$				# monthly mean (for each year) - back to �C
						mean()$														# monthly mean over the period
						reproject(crs="EPSG:4326",scale=4638.3)})
	
	mT=ee$Image(mT)$rename(paste0("m",month))

	mTdown=(mT-delta*0.0065)$		# standard environmental lapse rate of 6.5 K/km (Barry, R. G. (2008). Mountain Weather and Climate. London: Routledge.)
		reproject(elev$projection())$
		rename(paste0("m",month))


##################################
## Monthly swrad and prediction ## - heavy task: can be hardly managed as multiband-image (cf sea, count or mTdown)
##################################

month=1:12

for(m in 1:length(month)){

	cat(paste0("month ",m," of ",length(month)),sep="\n")


## Shortwave radiation ##
#########################
	

	## solarindex
	
	localtime=0:23

	solindex=solarindex.gee(dem=elev,
				day=15,
				month=m,
				year=2018,
				localtime=localtime,
				roi.coord=c(-179.999,-61,179.999,72),
				output="solarindex")
								
	
	# Era5-Land
			
	era5_all=composite_era5(band="surface_solar_radiation_downwards_hourly",y_start=2016,y_end=2020,m_start=m,m_end=m)
	era5_net=composite_era5(band="surface_net_solar_radiation_hourly",y_start=2016,y_end=2020,m_start=m,m_end=m)
	
	era5_all=ee$ImageCollection$toBands(era5_all$map(function(image){image$multiply(image$gt(0))}))$rename(paste0("T",0:23))
	era5_net=ee$ImageCollection$toBands(era5_net$map(function(image){image$multiply(image$gt(0))}))$rename(paste0("T",0:23))
	
	era5_all=era5_all$multiply(10^-6)			# J m-2 h-1 to MJ m-2 h-1
	era5_net=era5_net$multiply(10^-6)
			

	# Partition radiation - Yao2 model

	sa=solarindex.gee(dem=elev,
				day=15,
				month=m,
				year=2018,
				localtime=localtime,
				roi.coord=c(-179.999,-61,179.999,72),
				output="solaraltitude")
							
	alt=sa$multiply(pi/180)
	si=(cos(pi/2-alt))
	si=si$
		multiply(si$gt(0))$
		rename(paste0("T",0:23))
	

	Kt=era5_all$divide(si$multiply(4.87))							# Hourly clearness index
	Kd=(0.8142 + 2.0792*Kt - 6.1439*Kt^2 + 3.4707*Kt^3)$rename(paste0("T",0:23))
	
	era_mask=era5_all$select("T0")$mask()
	Kd_list=lapply(localtime,FUN=function(x){
					mask_sa=sa$select(paste0("T",x))$lt(0)
					mask_rad=era5_all$select(paste0("T",x))$gt(0)
					mask=mask_sa$eq(mask_rad)					# sun below the horizon, but some light arrives -> entirely diffuse
					
					# Kd[k,which(sa<0 & era5_all>0)]=1
					Kdi=Kd$
						select(paste0("T",x))$
						mask(mask$neq(1))$
						unmask(1)$
						mask(era_mask)
					
					Kdi=Kdi$multiply(Kdi$gt(0))

					Kdi=(Kdi$divide(Kdi$mask(Kdi$gte(1)))$unmask(0)+
						Kdi$mask(Kdi$lt(1))$unmask(0))$
						mask(era_mask)
					
					return(Kdi)					
			})
			
	Kd=ee$Image(Kd_list)$rename(paste0("T",0:23))


	dif=era5_net$multiply(Kd)				# diffuse fraction
	dir=era5_net$multiply(1-Kd)				# direct fraction

			
	# Cumulative shortwave radiation - from microclima::shortwavetopo()
	
	albr=ee$ImageCollection("ECMWF/ERA5_LAND/MONTHLY_BY_HOUR")$				# albedo from *adjacent* surfaces - mean percent of radiation reflected within the study area
		filter(ee$Filter$calendarRange(start=2016,end=2020,field="year"))$
		filter(ee$Filter$calendarRange(start=m,end=m,field="month"))$
		select("forecast_albedo")$
		toBands()$
		reduce(ee$Reducer$mean())							# albedo return 24 hourly images, but almost constant values -> take the mean value
	
			
	a=slope$multiply(pi/180)
	k=dir$divide(4.87)

	k=(k$divide(k$mask(k$gte(1)))$unmask(0)+
		k$mask(k$lt(1))$unmask(0))$
		mask(era_mask)


	isor=(0.5 * dif * (1 + a$cos()) * (1 - k) * skyview)$rename(paste0("T",0:23))			# isotropic
	cisr=(k * dif * si)$rename(paste0("T",0:23))							# anisotropic
	sdi=(slope + ha) * (pi/180)
	refr=(0.5 * albr * (1 - cos(sdi)) * dif)$rename(paste0("T",0:23))				# reflected back

	difr=(isor + cisr + refr)$rename(paste0("T",0:23))
	dirr=(solindex*dir)$rename(paste0("T",0:23))

	swrad=(difr+dirr)$										# cumulative: MJ m-2 d-1
		reduce(ee$Reducer$sum())$
		rename(paste0("m",m))

				
## Predict ##
#############

	if(sea$projection()$getInfo()$crs=="SR-ORG:6974"){						# do this only for the first iteration of the loop

		sea=sea$resample("bilinear")$reproject(crs="EPSG:4326",scale=92.76624)
		dist=dist$resample("bilinear")$reproject(crs="EPSG:4326",scale=92.76624)
		treecover=treecover$resample("bilinear")$reproject(crs="EPSG:4326",scale=92.76624)
		pzi=pzi$resample("bilinear")$reproject(crs="EPSG:4326",scale=92.76624)
		
		
		pzi=pzi$expression(expression="(b1>=0 & b1 <0.9) ? 0:
						 1",opt_map=list(b1=pzi$select("b1")))			# set pzi<0.9 to zero and pzi>=0.9 to 1
		
		tree=treecover$expression(expression="(b==0) ? 0:
						 1",opt_map=list(b=treecover$select("layer")))

		sea=sea$
			updateMask(sea$gt(20))							# set sea<=20 to NA (less than 20% of days available)
		
		dis=sqrt(dist)


		# Scaling
		
		scaling=as.data.frame(matrix(c(92.65116683,12.22746892,21.46749963,5.070399255,15.74970421,3.114409463,9.208964566,3.037041704),2,4,byrow=T))
		names(scaling)=c("sea","swrad","dis","mTdown")

		mTdown=((mTdown-scaling[1,which(names(scaling)=="mTdown")])/scaling[2,which(names(scaling)=="mTdown")])$rename(paste0("m",1:12))
		sea=((sea-scaling[1,which(names(scaling)=="sea")])/scaling[2,which(names(scaling)=="sea")])$rename(paste0("m",1:12))
		dis=(dis-scaling[1,which(names(scaling)=="dis")])/scaling[2,which(names(scaling)=="dis")]


		# Coefficients - cf Extended Data Table 2
		
		coef=c(8.6340565,1.6765352,1.5871048,1.3645029,0.3947864,-0.9256159,-1.0651757,-1.9623523,-0.9912820,0.1571572,0.1786515,-0.0184177,-0.3630852,-0.7940384,-0.3520159)
		names(coef)=c("Intercept","mT","sfd","rad","dg","pf","d(10)","d(15)","tc","sfd:mT","sfd:rad","sfd:dg","d(10):sfd","d(15):sfd","tc:rad")
	
	}

	
	mTdown=mTdown$select(paste0("m",m))
	sea=sea$select(paste0("m",m))
	
	swrad=((swrad-scaling[1,which(names(scaling)=="swrad")])/scaling[2,which(names(scaling)=="swrad")])$rename(paste0("m",m))

	
	# Predict
	pred=coef[1]+					# intercept - depth=5 / tre=0 / pzi=0

		mTdown*coef[2]+				# linear effects
		sea*coef[3]+
		swrad*coef[4]+
		dis*coef[5]+

		mTdown*sea*coef[10]+			# interactions
		swrad*sea*coef[11]+
		dis*sea*coef[12]+
		tree*swrad*coef[15]+
		
		pzi*coef[6]+				# additional intercepts when tree=1 / pzi=1 (add nothing when both cells have 0)
		tree*coef[9]

	
	# coef[7], coef[8], coef[13] and coef[14] are used to retrieve temperatures at depth10 and depth15, respectively - in case add either
	
			#coef[7]+coef[13]*sea

		# or

			# coef[8]+coef[14]*sea


## In case extract, map or export ##
####################################

	# Example plot - july mean soil temperature at 5cm depth on Mont Blanc area, averaged over the period 2016-2020 (holes for glaciers, as reported in GLIMS)
		
		# the plot was produced avoiding the monthly for-loop (i.e., "for(m in 1:length(month)){" at line 605), but setting m=7


	Map$centerObject(ee$Geometry$Rectangle(coords=c(6.7,45.7,7.1,46),proj="EPSG:4326",geodesic=F))
	Map$addLayer(pred,
		visParams=list(min=0,max=20,
			palette=c("#5E4FA2","#3288BD","#66C2A5","#ABDDA4","#E6F598","#FFFFBF",			# rev(RColorBrewer::brewer.pal(11,"Spectral")
				"#FEE08B","#FDAE61","#F46D43","#D53E4F","#9E0142")))

}
