# Supplementary material for: Heterogeneous changes of soil microclimate in high mountains and glacier forelands
Source: Nat Commun. 2023 Aug 31;14:5306. doi: 10.1038/s41467-023-41063-6 (PMC10471727; doi:10.1038/s41467-023-41063-6)
Supplement: Supplementary file 5 — Source Data [file 41467_2023_41063_MOESM5_ESM.xlsx]

## Sheet: Fig. 1
Sampling sites	Sampling sites				Raster_Yanamarey Aug			Points_Yanamarey Aug2020				Raster_Gebroulaz Sep			Points_Gebroulaz Sep2019				Raster_Ferdinandbreen Sep			Points_Ferdinandbreen Sep2018
glacier	x_mollweide	y_mollweide	N		x_utm18	y_utm18	T	x_utm18	y_utm18	T		x_utm32	y_utm32	T	x_utm32	y_utm32	T		x_utm33	y_utm33	T	x_utm33	y_utm33	T
Agola	865541	5.46481e+06	98		248835	-1067625	1.99406	250616	-1.06822e+06	5.47655		312825	5022165	4.52377	313844	5.02001e+06	8.12398		528525	8739255	-1.87887	530053	8.73832e+06	0.208635
Amola	852398	5.47159e+06	44		248865	-1067625	1.94737	250614	-1.06822e+06	6.32402		312855	5022165	4.58869	313751	5.02009e+06	7.97444		528555	8739255	-1.92022	529631	8.73802e+06	-0.365712
Broggi	-7.71687e+06	-1.11161e+06	322		248895	-1067625	1.93175	250693	-1.0683e+06	7.24346		312885	5022165	4.64041	313596	5.0203e+06	8.40396		528585	8739255	-1.95537	529321	8.73812e+06	-0.693252
Clapier	605129	5.24431e+06	22		248925	-1067625	1.92326	250512	-1.06854e+06	7.64214		312915	5022165	4.71255	313947	5.01998e+06	8.09961		528615	8739255	-2.01755
Dammagletscher	670795	5.51688e+06	30		248955	-1067625	1.93561	250513	-1.06854e+06	7.62995		312945	5022165	4.80675	314015	5.01991e+06	8.02728		528645	8739255	-2.06723
Ferdinandbreen	578018	8.44082e+06	30		248985	-1067625	1.95992	250596	-1.06848e+06	7.529		312975	5022165	4.89166	314103	5.01973e+06	7.91936		528675	8739255	-2.08151
Forni	840405	5.49308e+06	66		249015	-1067625	1.96774	250230	-1.06878e+06	8.32555		313005	5022165	4.98186	313769	5.02021e+06	8.16658		528705	8739255	-2.1076
Glacier Blanc-Noir	517998	5.33311e+06	121		249045	-1067625	1.95471	250233	-1.06878e+06	8.29993		313035	5022165	5.08661	314060	5.01988e+06	8.01781		528735	8739255	-2.15597
Glacier d'Orny	564763	5.44842e+06	132		249075	-1067625	1.92979	250102	-1.06876e+06	8.21915		313065	5022165	5.16482	314258	5.01935e+06	7.84488		528765	8739255	-2.18253
Glacier de Gebroulaz	533341	5.37389e+06	276		249105	-1067625	1.89949	250015	-1.0688e+06	8.14224		313095	5022165	5.21505	313735	5.02055e+06	8.70347		528795	8739255	-2.24435
Glacier de Saint Sorlin	497382	5.35885e+06	110		249135	-1067625	1.86084	250015	-1.0688e+06	8.143		313125	5022165	5.25866	313794	5.02086e+06	8.81174		528825	8739255	-2.28628
Glacier des Pelerins	550348	5.43727e+06	240		249165	-1067625	1.81173	250122	-1.06884e+06	8.2869		313155	5022165	5.29172	313839	5.02128e+06	9.03591		528855	8739255	-2.30505
Glacier du Tour	557281	5.4483e+06	240		249195	-1067625	1.75989	249186	-1.06964e+06	9.8678		313185	5022165	5.32382					528885	8739255	-2.30723
Morteratsch	789910	5.49633e+06	10		249225	-1067625	1.71129	249211	-1.06962e+06	9.71635		313215	5022165	5.36397					528915	8739255	-2.3111
Odenwinkelkees	996281	5.56925e+06	66		249255	-1067625	1.6689					313245	5022165	5.41156					528945	8739255	-2.29955
Pasquale	841089	5.49707e+06	44		249285	-1067625	1.63511					313275	5022165	5.46062					528975	8739255	-2.27773
Peirabroc	604437	5.24496e+06	11		249315	-1067625	1.6041					313305	5022165	5.49832					529005	8739255	-2.26446
Platabreen	562870	8.40539e+06	30		249345	-1067625	1.56656					313335	5022165	5.53221					529035	8739255	-2.26617
Rotmoosferner	873130	5.53798e+06	55		249375	-1067625	1.5209					313365	5022165	5.56704					529065	8739255	-2.24677
Rutor	561170	5.41262e+06	30		249405	-1067625	1.47598					313395	5022165	5.6093					529095	8739255	-2.24592
Sforzellina	836168	5.48623e+06	45		249435	-1067625	1.435					313425	5022165	5.63925					529125	8739255	-2.40845
Sorapiss Centrale	970614	5.50349e+06	45		249465	-1067625	1.38806					313455	5022165	5.66011					529155	8739255	-2.26067
Sorapiss Occidentale	969376	5.50389e+06	49		249495	-1067625	1.32978					313485	5022165	5.6952					529185	8739255	-2.17482
Trobio	804791	5.45467e+06	44		249525	-1067625	1.26755					313515	5022165	5.76608					529215	8739255	-2.11572
Uruashraju	-7.68264e+06	-1.18458e+06	261		249555	-1067625	1.20736					313545	5022165	5.85056					529245	8739255	-2.07577
Yanamarey	-7.6769e+06	-1.19233e+06	318		249585	-1067625	1.15098					313575	5022165	5.91752					529275	8739255	-2.02677
					249615	-1067625	1.09689					313605	5022165	5.96762					529305	8739255	-1.96449
					249645	-1067625	1.04916					313635	5022165	6.01464					529335	8739255	-1.65699
					249675	-1067625	1.01503					313665	5022165	6.06177					529365	8739255	-1.51721
					249705	-1067625	0.982171					313695	5022165	6.09949					529395	8739255	-1.40744
					249735	-1067625	0.931499					313725	5022165	6.14205					529425	8739255	-1.3706
					249765	-1067625	0.861358					313755	5022165	6.20058					529455	8739255	-1.36126
					249795	-1067625	0.782307					313785	5022165	6.26844					529485	8739255	-1.35627
					249825	-1067625	0.71161					313815	5022165	6.34228					529515	8739255	-1.33158
					249855	-1067625	0.663166					313845	5022165	6.389					529545	8739255	-1.32998
					249885	-1067625	0.642829					313875	5022165	6.416					529575	8739255	-1.32514
					249915	-1067625	0.660069					313905	5022165	6.5504					529605	8739255	-1.30391
					249945	-1067625	0.710495					313935	5022165	6.57315					529635	8739255	-1.29242
					249975	-1067625	0.773677					313965	5022165	6.59157					529665	8739255	-1.25654
					250005	-1067625	0.776269					313995	5022165	6.59499					529695	8739255	-1.18381
					250035	-1067625	0.75317					314025	5022165	6.58559					529725	8739255	-1.11355
					250065	-1067625	0.713554					314055	5022165	6.56741					529755	8739255	-1.03806
					250095	-1067625	0.649294					314085	5022165	6.50051					529785	8739255	-0.971965
					250125	-1067625	0.574175					314115	5022165	6.41005					529815	8739255	-0.890549
					250155	-1067625	0.518577					314145	5022165	6.31943					529845	8739255	-0.795032
					250185	-1067625	0.446311					314175	5022165	6.21158					529875	8739255	-0.687278
					250215	-1067625	0.342041					314205	5022165	6.11687					529905	8739255	-0.610727
					250245	-1067625	0.2417					314235	5022165	6.02541					529935	8739255	-0.563837
					250275	-1067625	0.132049					314265	5022165	5.92135					529965	8739255	-0.493614
					250305	-1067625	0.0508746					314295	5022165	5.85184					529995	8739255	-0.43879
					250335	-1067625	-0.0691756					314325	5022165	5.77743					530025	8739255	-0.652354
					250365	-1067625	-0.166791					314355	5022165	5.71403					530055	8739255	-0.620763
					250395	-1067625	-0.262533					314385	5022165	5.63261					530085	8739255	-0.572248
					250425	-1067625	-0.373421					314415	5022165	5.54148					530115	8739255	-0.500417
					250455	-1067625	-0.503339					314445	5022165	5.46205					530145	8739255	-0.423592
					250485	-1067625	-0.621003					314475	5022165	5.40569					530175	8739255	-0.327057
					250515	-1067625	-0.739242					314505	5022165	5.33936					530205	8739255	-0.232459
					250545	-1067625	-0.984682					314535	5022165	5.25048					530235	8739255	-0.171942
					250575	-1067625	-0.998275					314565	5022165	5.1817					530265	8739255	-0.132931
					250605	-1067625	-1.01944					314595	5022165	5.13656					530295	8739255	-0.0794029
					250635	-1067625	-1.02861					314625	5022165	5.10858					530325	8739255	-0.0194988
					250665	-1067625	-1.03263					314655	5022165	5.0896					530355	8739255	0.0224382
					250695	-1067625	-1.05006					314685	5022165	5.08474					530385	8739255	0.0464701
					250725	-1067625	-1.07086					314715	5022165	5.10082					530415	8739255	0.0460528
					250755	-1067625	-1.0948					314745	5022165	5.15893					530445	8739255	0.0496344
					250785	-1067625	-1.11842					314775	5022165	5.193					530475	8739255	0.0580648
					250815	-1067625	-1.14461					314805	5022165	5.23802					530505	8739255	0.0880416
					250845	-1067625	-1.18236					314835	5022165	5.31426					530535	8739255	0.134874
					250875	-1067625	-1.21164					314865	5022165	5.37846					530565	8739255	0.18214
					250905	-1067625	-1.22003					314895	5022165	5.40828					530595	8739255	0.27274
					250935	-1067625	-1.22651					314925	5022165	5.41668					530625	8739255	0.387867
					250965	-1067625	-1.16082					314955	5022165	5.4357					530655	8739255	0.479805
					250995	-1067625	-1.09736					314985	5022165	5.47851					530685	8739255	0.578426
					251025	-1067625	-0.781613					315015	5022165	5.53547					530715	8739255	0.644507
					251055	-1067625	-0.606659					315045	5022165	5.578					530745	8739255	0.714618
					251085	-1067625	-0.45487					315075	5022165	5.60692					530775	8739255	0.763997
					251115	-1067625	-0.290499					312825	5022135	4.53546					530805	8739255	0.814219
					251145	-1067625	-0.121236					312855	5022135	9.04685					530835	8739255	0.876032
					251175	-1067625	0.0286102					312885	5022135	9.227					530865	8739255	0.937262
					251205	-1067625	0.167211					312915	5022135	8.83638					530895	8739255	0.974724
					251235	-1067625	0.312054					312945	5022135	8.68488					530925	8739255	1.03315
					251265	-1067625	0.466002					312975	5022135	9.09143					530955	8739255	0.993457
					248835	-1067655	1.92778					313005	5022135	9.13971					530985	8739255	1.05497
					248865	-1067655	10.0204					313035	5022135	8.87619					531015	8739255	1.10849
					248895	-1067655	9.91967					313065	5022135	9.38098					531045	8739255	1.15233
					248925	-1067655	9.7566					313095	5022135	9.61768					531075	8739255	1.20067
					248955	-1067655	9.54709					313125	5022135	9.71748					531105	8739255	1.25266
					248985	-1067655	9.54098					313155	5022135	9.77035					531135	8739255	1.32047
					249015	-1067655	9.77397					313185	5022135	9.80573					531165	8739255	1.38584
					249045	-1067655	9.88527					313215	5022135	9.84813					531195	8739255	1.446
					249075	-1067655	9.87677					313245	5022135	9.86326					531225	8739255	1.5242
					249105	-1067655	9.85362					313275	5022135	9.88517					531255	8739255	1.58436
					249135	-1067655	9.83484					313305	5022135	10.0214					531285	8739255	1.63526
					249165	-1067655	9.81916					313335	5022135	10.1709					531315	8739255	1.68342
					249195	-1067655	9.78576					313365	5022135	10.2764					531345	8739255	1.72877
					249225	-1067655	9.70402					313395	5022135	10.3478					531375	8739255	1.77522
					249255	-1067655	9.62906					313425	5022135	10.4562					531405	8739255	1.81665
					249285	-1067655	9.60878					313455	5022135	10.4962					531435	8739255	1.85387
					249315	-1067655	9.59676					313485	5022135	10.1854					531465	8739255	1.87685
					249345	-1067655	9.55856					313515	5022135	9.84094					531495	8739255	1.88259
					249375	-1067655	9.49866					313545	5022135	10.0899					531525	8739255	1.88825
					249405	-1067655	9.48043					313575	5022135	10.3548					531555	8739255	1.89383
					249435	-1067655	9.44903					313605	5022135	10.4425					531585	8739255	1.89933
					249465	-1067655	9.38167					313635	5022135	10.5639					531615	8739255	1.90476
					249495	-1067655	9.31426					313665	5022135	10.6673					531645	8739255	1.91012
					249525	-1067655	9.24708					313695	5022135	10.6996					531675	8739255	1.9154
					249555	-1067655	9.18313					313725	5022135	10.5774					531705	8739255	1.92061
					249585	-1067655	9.1423					313755	5022135	10.4225					528525	8739225	-1.90356
					249615	-1067655	9.10954					313785	5022135	10.5683					528555	8739225	-1.79213
					249645	-1067655	9.08239					313815	5022135	10.7809					528585	8739225	-1.82308
					249675	-1067655	9.04644					313845	5022135	10.8931					528615	8739225	-1.86559
					249705	-1067655	9.00697					313875	5022135	10.9625					528645	8739225	-1.90229
					249735	-1067655	8.88014					313905	5022135	11.1402					528675	8739225	-1.91281
					249765	-1067655	8.70364					313935	5022135	11.2511					528705	8739225	-1.9516
					249795	-1067655	8.61606					313965	5022135	11.3803					528735	8739225	-1.99957
					249825	-1067655	8.69475					313995	5022135	11.4101					528765	8739225	-2.03128
					249855	-1067655	8.70387					314025	5022135	11.2833					528795	8739225	-2.09543
					249885	-1067655	8.28372					314055	5022135	10.8499					528825	8739225	-2.13878
					249915	-1067655	7.61311					314085	5022135	10.4775					528855	8739225	-2.14988
					249945	-1067655	7.38018					314115	5022135	10.3143					528885	8739225	-2.15659
					249975	-1067655	7.64204					314145	5022135	10.3034					528915	8739225	-2.14862
					250005	-1067655	8.32901					314175	5022135	10.2927					528945	8739225	-2.12084
					250035	-1067655	8.63264					314205	5022135	10.2325					528975	8739225	-2.09116
					250065	-1067655	8.60695					314235	5022135	10.1703					529005	8739225	-2.06211
					250095	-1067655	8.54473					314265	5022135	10.1143					529035	8739225	-2.04612
					250125	-1067655	8.39933					314295	5022135	9.89584					529065	8739225	-2.03903
					250155	-1067655	8.15402					314325	5022135	9.7061					529095	8739225	-2.02697
					250185	-1067655	7.79109					314355	5022135	9.63844					529125	8739225	-2.18779
					250215	-1067655	7.4557					314385	5022135	9.60684					529155	8739225	-2.05817
					250245	-1067655	7.30712					314415	5022135	9.70252					529185	8739225	-1.9665
					250275	-1067655	7.33563					314445	5022135	9.84154					529215	8739225	-1.90576
					250305	-1067655	7.18394					314475	5022135	9.76168					529245	8739225	-1.86002
					250335	-1067655	7.16184					314505	5022135	9.53592					529275	8739225	-1.80716
					250365	-1067655	7.27731					314535	5022135	9.42219					529305	8739225	-1.74936
					250395	-1067655	7.37693					314565	5022135	9.41055					529335	8739225	-1.44082
					250425	-1067655	7.45404					314595	5022135	9.43557					529365	8739225	-1.2922
					250455	-1067655	7.31096					314625	5022135	9.46436					529395	8739225	-1.17202
					250485	-1067655	6.84251					314655	5022135	9.44644					529425	8739225	-1.13104
					250515	-1067655	6.33352					314685	5022135	9.37536					529455	8739225	-1.12236
					250545	-1067655	5.68443					314715	5022135	9.17305					529485	8739225	-1.11512
					250575	-1067655	5.22741					314745	5022135	8.96976					529515	8739225	-1.10257
					250605	-1067655	4.52879					314775	5022135	8.87534					529545	8739225	-1.10207
					250635	-1067655	3.98125					314805	5022135	8.75222					529575	8739225	-1.10237
					250665	-1067655	4.10768					314835	5022135	8.69626					529605	8739225	-1.08787
					250695	-1067655	4.37802					314865	5022135	8.73006					529635	8739225	-1.06736
					250725	-1067655	4.35064					314895	5022135	8.83135					529665	8739225	-1.02423
					250755	-1067655	4.14109					314925	5022135	9.01514					529695	8739225	-0.954269
					250785	-1067655	3.99806					314955	5022135	9.10693					529725	8739225	-0.879392
					250815	-1067655	3.87332					314985	5022135	9.1264					529755	8739225	-0.800445
					250845	-1067655	3.56733					315015	5022135	9.21759					529785	8739225	-0.738244
					250875	-1067655	3.04182					315045	5022135	9.41674					529815	8739225	-0.668458
					250905	-1067655	2.84878					315075	5022135	5.51299					529845	8739225	-0.576533
					250935	-1067655	3.07721					312825	5022105	4.54504					529875	8739225	-0.488997
					250965	-1067655	3.58505					312855	5022105	9.01716					529905	8739225	-0.421635
					250995	-1067655	4.41027					312885	5022105	8.86106					529935	8739225	-0.370239
					251025	-1067655	5.2981					312915	5022105	8.83124					529965	8739225	-0.306101
					251055	-1067655	5.92817					312945	5022105	8.9767					529995	8739225	-0.251598
					251085	-1067655	6.25066					312975	5022105	9.27933					530025	8739225	-0.469947
					251115	-1067655	6.2106					313005	5022105	9.30138					530055	8739225	-0.439381
					251145	-1067655	6.22638					313035	5022105	9.12033					530085	8739225	-0.37954
					251175	-1067655	6.63445					313065	5022105	9.24927					530115	8739225	-0.287803
					251205	-1067655	6.85643					313095	5022105	9.35441					530145	8739225	-0.210866
					251235	-1067655	6.80261					313125	5022105	9.66621					530175	8739225	-0.112645
					251265	-1067655	0.364348					313155	5022105	9.73115					530205	8739225	-0.0381114
					248835	-1067685	1.88868					313185	5022105	9.71693					530235	8739225	0.0165864
					248865	-1067685	9.9449					313215	5022105	9.92118					530265	8739225	0.0493747
					248895	-1067685	9.90818					313245	5022105	10.0419					530295	8739225	0.0965216
					248925	-1067685	9.74434					313275	5022105	10.09					530325	8739225	0.143224
					248955	-1067685	9.53863					313305	5022105	10.1338					530355	8739225	0.189781
					248985	-1067685	9.48163					313335	5022105	10.2405					530385	8739225	0.210589
					249015	-1067685	9.6485					313365	5022105	10.3264					530415	8739225	0.220903
					249045	-1067685	9.75681					313395	5022105	10.4457					530445	8739225	0.227018
					249075	-1067685	9.76693					313425	5022105	10.5182					530475	8739225	0.236828
					249105	-1067685	9.77001					313455	5022105	10.4145					530505	8739225	0.270254
					249135	-1067685	9.77156					313485	5022105	10.0021					530535	8739225	0.319234
					249165	-1067685	9.75679					313515	5022105	9.87519					530565	8739225	0.381728
					249195	-1067685	9.71242					313545	5022105	10.409					530595	8739225	0.469156
					249225	-1067685	9.65635					313575	5022105	10.4623					530625	8739225	0.570709
					249255	-1067685	9.5944					313605	5022105	10.3765					530655	8739225	0.645343
					249285	-1067685	9.55826					313635	5022105	10.5314					530685	8739225	0.743629
					249315	-1067685	9.54384					313665	5022105	10.5593					530715	8739225	0.818315
					249345	-1067685	9.51211					313695	5022105	10.4424					530745	8739225	0.898472
					249375	-1067685	7.87069					313725	5022105	10.4499					530775	8739225	0.935923
					249405	-1067685	9.36296					313755	5022105	10.7116					530805	8739225	0.974579
					249435	-1067685	9.33846					313785	5022105	10.9342					530835	8739225	1.04374
					249465	-1067685	9.31288					313815	5022105	10.8983					530865	8739225	1.107
					249495	-1067685	9.28863					313845	5022105	10.8427					530895	8739225	1.15009
					249525	-1067685	9.22896					313875	5022105	10.7664					530925	8739225	1.2178
					249555	-1067685	9.15658					313905	5022105	10.8527					530955	8739225	1.17613
					249585	-1067685	9.08919					313935	5022105	10.9525					530985	8739225	1.23776
					249615	-1067685	9.04773					313965	5022105	11.1415					531015	8739225	1.29721
					249645	-1067685	9.02683					313995	5022105	11.2179					531045	8739225	1.3462
					249675	-1067685	8.99744					314025	5022105	11.0785					531075	8739225	1.39361
					249705	-1067685	8.92362					314055	5022105	10.6842					531105	8739225	1.44802
					249735	-1067685	8.77367					314085	5022105	10.4661					531135	8739225	1.51681
					249765	-1067685	8.64237					314115	5022105	10.5008					531165	8739225	1.5831
					249795	-1067685	8.53792					314145	5022105	10.6161					531195	8739225	1.64673
					249825	-1067685	8.58672					314175	5022105	10.5343					531225	8739225	1.71816
					249855	-1067685	8.60831					314205	5022105	10.3749					531255	8739225	1.78439
					249885	-1067685	8.14053					314235	5022105	10.1857					531285	8739225	1.83901
					249915	-1067685	7.52473					314265	5022105	9.37228					531315	8739225	1.89118
					249945	-1067685	7.51132					314295	5022105	9.20708					531345	8739225	1.94305
					249975	-1067685	7.5909					314325	5022105	9.85153					531375	8739225	1.99079
					250005	-1067685	7.96722					314355	5022105	9.14288					531405	8739225	2.0298
					250035	-1067685	8.39679					314385	5022105	9.82165					531435	8739225	2.05497
					250065	-1067685	8.50791					314415	5022105	9.94288					531465	8739225	2.09437
					250095	-1067685	8.39947					314445	5022105	10.072					531495	8739225	2.10195
					250125	-1067685	8.2794					314475	5022105	9.92058					531525	8739225	2.10888
					250155	-1067685	8.06902					314505	5022105	9.64077					531555	8739225	2.11578
					250185	-1067685	7.69671					314535	5022105	9.53295					531585	8739225	2.12255
					250215	-1067685	7.34165					314565	5022105	9.53191					531615	8739225	2.12922
					250245	-1067685	7.13006					314595	5022105	9.53561					531645	8739225	2.13581
					250275	-1067685	7.04031					314625	5022105	9.51856					531675	8739225	2.14234
					250305	-1067685	6.83377					314655	5022105	9.49366					531705	8739225	1.92107
					250335	-1067685	6.77405					314685	5022105	9.47434					528525	8739195	-1.92401
					250365	-1067685	6.97629					314715	5022105	9.38637					528555	8739195	-1.80821
					250395	-1067685	7.0142					314745	5022105	9.27953					528585	8739195	-1.84285
					250425	-1067685	7.0316					314775	5022105	9.17174					528615	8739195	-1.86732
					250455	-1067685	6.80524					314805	5022105	8.97356					528645	8739195	-1.89102
					250485	-1067685	6.34855					314835	5022105	8.83635					528675	8739195	-1.90243
					250515	-1067685	5.74383					314865	5022105	8.89062					528705	8739195	-1.9625
					250545	-1067685	5.06171					314895	5022105	8.9428					528735	8739195	-1.9992
					250575	-1067685	4.11868					314925	5022105	9.09796					528765	8739195	-2.0522
					250605	-1067685	3.40362					314955	5022105	9.23887					528795	8739195	-2.0973
					250635	-1067685	3.31632					314985	5022105	9.27762					528825	8739195	-2.13801
					250665	-1067685	3.79612					315015	5022105	9.4031					528855	8739195	-2.15586
					250695	-1067685	4.21476					315045	5022105	9.58296					528885	8739195	-2.16754
					250725	-1067685	4.11384					315075	5022105	5.42934					528915	8739195	-2.15155
					250755	-1067685	3.9811					312825	5022075	4.53365					528945	8739195	-2.1199
					250785	-1067685	3.88092					312855	5022075	8.71149					528975	8739195	-2.07491
					250815	-1067685	3.6618					312885	5022075	8.78915					529005	8739195	-2.03229
					250845	-1067685	3.25341					312915	5022075	8.86615					529035	8739195	-2.01082
					250875	-1067685	2.68896					312945	5022075	9.05581					529065	8739195	-2.00234
					250905	-1067685	2.55976					312975	5022075	9.30475					529095	8739195	-1.98338
					250935	-1067685	2.75571					313005	5022075	9.48753					529125	8739195	-2.15892
					250965	-1067685	3.49131					313035	5022075	9.45811					529155	8739195	-2.03931
					250995	-1067685	4.29103					313065	5022075	9.23334					529185	8739195	-1.9505
					251025	-1067685	5.27254					313095	5022075	8.97538					529215	8739195	-1.88673
					251055	-1067685	5.94958					313125	5022075	9.48255					529245	8739195	-1.83284
					251085	-1067685	6.27202					313155	5022075	9.75295					529275	8739195	-1.77514
					251115	-1067685	6.37654					313185	5022075	9.87533					529305	8739195	-1.7239
					251145	-1067685	6.44744					313215	5022075	9.96747					529335	8739195	-1.41826
					251175	-1067685	6.65599					313245	5022075	10.0562					529365	8739195	-1.26647
					251205	-1067685	6.74415					313275	5022075	10.0979					529395	8739195	-1.14884
					251235	-1067685	6.67809					313305	5022075	10.1714					529425	8739195	-1.10231
					251265	-1067685	0.25803					313335	5022075	10.274					529455	8739195	-1.09335
					248835	-1067715	1.8598					313365	5022075	10.3405					529485	8739195	-1.09338
					248865	-1067715	9.81081					313395	5022075	10.4499					529515	8739195	-1.08654
					248895	-1067715	9.84489					313425	5022075	10.5085					529545	8739195	-1.08151
					248925	-1067715	9.64756					313455	5022075	10.2446					529575	8739195	-1.09684
					248955	-1067715	9.39388					313485	5022075	9.93416					529605	8739195	-1.0807
					248985	-1067715	9.33094					313515	5022075	10.1477					529635	8739195	-1.05317
					249015	-1067715	9.50315					313545	5022075	10.5974					529665	8739195	-0.998442
					249045	-1067715	9.65574					313575	5022075	10.5154					529695	8739195	-0.926327
					249075	-1067715	9.69583					313605	5022075	10.3057					529725	8739195	-0.846013
					249105	-1067715	9.70233					313635	5022075	10.385					529755	8739195	-0.767608
					249135	-1067715	9.69512					313665	5022075	10.4296					529785	8739195	-0.713497
					249165	-1067715	9.65362					313695	5022075	10.4719					529815	8739195	-0.653192
					249195	-1067715	9.59635					313725	5022075	10.7246					529845	8739195	-0.574117
					249225	-1067715	9.59095					313755	5022075	10.9566					529875	8739195	-0.495806
					249255	-1067715	9.57725					313785	5022075	10.9879					529905	8739195	-0.443484
					249285	-1067715	9.52481					313815	5022075	10.9529					529935	8739195	-0.390399
					249315	-1067715	9.47765					313845	5022075	10.9154					529965	8739195	-0.333575
					249345	-1067715	9.42256					313875	5022075	10.894					529995	8739195	-0.275188
					249375	-1067715	9.28169					313905	5022075	10.9363					530025	8739195	-0.492929
					249405	-1067715	9.20346					313935	5022075	10.9062					530055	8739195	-0.455362
					249435	-1067715	9.25682					313965	5022075	11.0012					530085	8739195	-0.386948
					249465	-1067715	9.27787					313995	5022075	11.1119					530115	8739195	-0.297371
					249495	-1067715	9.24527					314025	5022075	10.2785					530145	8739195	-0.219338
					249525	-1067715	9.187					314055	5022075	10.7658					530175	8739195	-0.133757
					249555	-1067715	9.12894					314085	5022075	10.7013					530205	8739195	-0.0637062
					249585	-1067715	9.06004					314115	5022075	10.8359					530235	8739195	-0.0147381
					249615	-1067715	8.99905					314145	5022075	10.9253					530265	8739195	0.0235235
					249645	-1067715	8.9805					314175	5022075	9.9478					530295	8739195	0.064094
					249675	-1067715	8.94735					314205	5022075	10.4372					530325	8739195	0.110946
					249705	-1067715	8.84413					314235	5022075	10.2639					530355	8739195	0.153285
					249735	-1067715	8.66341					314265	5022075	10.2511					530385	8739195	0.180005
					249765	-1067715	8.54286					314295	5022075	10.1464					530415	8739195	0.193322
					249795	-1067715	8.42573					314325	5022075	10.1697					530445	8739195	0.20121
					249825	-1067715	8.4192					314355	5022075	10.1764					530475	8739195	0.215114
					249855	-1067715	8.4578					314385	5022075	10.19					530505	8739195	0.24741
					249885	-1067715	8.01501					314415	5022075	10.3759					530535	8739195	0.293502
					249915	-1067715	7.34416					314445	5022075	10.4364					530565	8739195	0.37247
					249945	-1067715	7.33566					314475	5022075	10.1808					530595	8739195	0.451948
					249975	-1067715	7.42065					314505	5022075	9.84052					530625	8739195	0.542747
					250005	-1067715	7.73699					314535	5022075	9.75225					530655	8739195	0.617245
					250035	-1067715	8.19811					314565	5022075	9.80925					530685	8739195	0.699371
					250065	-1067715	8.43416					314595	5022075	9.82711					530715	8739195	0.778555
					250095	-1067715	8.35006					314625	5022075	9.73726					530745	8739195	0.86372
					250125	-1067715	8.25973					314655	5022075	9.65783					530775	8739195	0.903566
					250155	-1067715	8.13465					314685	5022075	9.6361					530805	8739195	0.94038
					250185	-1067715	7.8542					314715	5022075	9.62955					530835	8739195	1.00438
					250215	-1067715	7.48524					314745	5022075	9.6888					530865	8739195	1.07154
					250245	-1067715	7.11713					314775	5022075	9.71436					530895	8739195	1.11106
					250275	-1067715	6.85534					314805	5022075	9.56464					530925	8739195	1.18281
					250305	-1067715	6.5876					314835	5022075	9.39595					530955	8739195	1.14108
					250335	-1067715	6.34362					314865	5022075	9.30257					530985	8739195	1.20143
					250365	-1067715	6.37826					314895	5022075	9.19341					531015	8739195	1.26569
					250395	-1067715	6.49955					314925	5022075	9.24455					531045	8739195	1.3228
					250425	-1067715	6.42723					314955	5022075	9.35908					531075	8739195	1.37246
					250455	-1067715	6.19154					314985	5022075	9.31684					531105	8739195	1.42158
					250485	-1067715	5.6147					315015	5022075	9.4587					531135	8739195	1.48587
					250515	-1067715	4.79095					315045	5022075	9.76385					531165	8739195	1.55629
					250545	-1067715	3.8023					315075	5022075	5.3625					531195	8739195	1.61797
					250575	-1067715	3.13201					312825	5022045	4.49793					531225	8739195	1.68105
					250605	-1067715	2.53305					312855	5022045	8.50911					531255	8739195	1.75123
					250635	-1067715	2.97113					312885	5022045	8.66636					531285	8739195	1.8093
					250665	-1067715	4.01339					312915	5022045	8.7275					531315	8739195	1.86781
					250695	-1067715	4.20649					312945	5022045	8.78466					531345	8739195	1.92566
					250725	-1067715	4.19021					312975	5022045	8.96918					531375	8739195	1.9742
					250755	-1067715	4.16					313005	5022045	9.11354					531405	8739195	2.01272
					250785	-1067715	4.08106					313035	5022045	9.28994					531435	8739195	2.03672
					250815	-1067715	3.8238					313065	5022045	9.15687					531465	8739195	2.08125
					250845	-1067715	3.29059					313095	5022045	8.99821					531495	8739195	2.09121
					250875	-1067715	2.89723					313125	5022045	9.50418					531525	8739195	2.09975
					250905	-1067715	2.99288					313155	5022045	9.84603					531555	8739195	2.10831
					250935	-1067715	3.15011					313185	5022045	9.86939					531585	8739195	2.11669
					250965	-1067715	3.61704					313215	5022045	9.95382					531615	8739195	2.12494
					250995	-1067715	4.09761					313245	5022045	10.0283					531645	8739195	2.13312
					251025	-1067715	5.01814					313275	5022045	10.1171					531675	8739195	2.14122
					251055	-1067715	5.76846					313305	5022045	10.2249					531705	8739195	1.92154
					251085	-1067715	6.27013					313335	5022045	10.3122					528525	8739165	-1.87993
					251115	-1067715	6.57015					313365	5022045	10.3585					528555	8739165	-1.76423
					251145	-1067715	6.77397					313395	5022045	10.4488					528585	8739165	-1.7972
					251175	-1067715	6.83992					313425	5022045	10.385					528615	8739165	-1.81756
					251205	-1067715	6.74694					313455	5022045	10.0098					528645	8739165	-1.83912
					251235	-1067715	6.59424					313485	5022045	10.031					528675	8739165	-1.86462
					251265	-1067715	0.175581					313515	5022045	10.4955					528705	8739165	-1.9316
					248835	-1067745	1.83045					313545	5022045	10.6095					528735	8739165	-1.96471
					248865	-1067745	9.54605					313575	5022045	10.4666					528765	8739165	-2.01745
					248895	-1067745	9.67113					313605	5022045	10.2844					528795	8739165	-2.04533
					248925	-1067745	9.62406					313635	5022045	10.4416					528825	8739165	-2.09524
					248955	-1067745	9.34183					313665	5022045	10.5784					528855	8739165	-2.12792
					248985	-1067745	9.20455					313695	5022045	10.6441					528885	8739165	-2.1443
					249015	-1067745	9.36263					313725	5022045	10.7746					528915	8739165	-2.13794
					249045	-1067745	9.53676					313755	5022045	10.8949					528945	8739165	-2.10966
					249075	-1067745	9.59543					313785	5022045	10.9277					528975	8739165	-2.05183
					249105	-1067745	9.58701					313815	5022045	10.9054					529005	8739165	-2.00046
					249135	-1067745	9.55812					313845	5022045	10.9119					529035	8739165	-1.97591
					249165	-1067745	9.546					313875	5022045	10.9764					529065	8739165	-1.97052
					249195	-1067745	9.54379					313905	5022045	11.0796					529095	8739165	-1.9607
					249225	-1067745	9.56343					313935	5022045	11.0463					529125	8739165	-2.14935
					249255	-1067745	9.55983					313965	5022045	11.1573					529155	8739165	-2.05516
					249285	-1067745	9.51626					313995	5022045	11.2192					529185	8739165	-1.97596
					249315	-1067745	9.45033					314025	5022045	10.358					529215	8739165	-1.90758
					249345	-1067745	9.33522					314055	5022045	10.9815					529245	8739165	-1.84297
					249375	-1067745	9.11071					314085	5022045	10.9511					529275	8739165	-1.786
					249405	-1067745	9.02424					314115	5022045	10.9289					529305	8739165	-1.48876
					249435	-1067745	9.12401					314145	5022045	10.9336					529335	8739165	-1.3964
					249465	-1067745	9.18528					314175	5022045	9.95815					529365	8739165	-1.26921
					249495	-1067745	9.17151					314205	5022045	10.4096					529395	8739165	-1.1694
					249525	-1067745	9.12661					314235	5022045	10.3302					529425	8739165	-1.12703
					249555	-1067745	9.07701					314265	5022045	10.4765					529455	8739165	-1.11032
					249585	-1067745	9.01248					314295	5022045	10.3853					529485	8739165	-1.11842
					249615	-1067745	8.93907					314325	5022045	10.3461					529515	8739165	-1.11063
					249645	-1067745	8.90578					314355	5022045	10.3753					529545	8739165	-1.102
					249675	-1067745	8.8755					314385	5022045	10.4529					529575	8739165	-1.12993
					249705	-1067745	8.78488					314415	5022045	10.5574					529605	8739165	-1.10618
					249735	-1067745	8.58303					314445	5022045	10.5435					529635	8739165	-1.0726
					249765	-1067745	8.37289					314475	5022045	10.3186					529665	8739165	-1.0133
					249795	-1067745	8.22088					314505	5022045	9.94077					529695	8739165	-0.939363
					249825	-1067745	8.20787					314535	5022045	9.86926					529725	8739165	-0.848967
					249855	-1067745	8.35829					314565	5022045	9.96898					529755	8739165	-0.762605
					249885	-1067745	8.02898					314595	5022045	10.0694					529785	8739165	-0.708744
					249915	-1067745	7.29744					314625	5022045	10.0578					529815	8739165	-0.651815
					249945	-1067745	7.07					314655	5022045	9.97211					529845	8739165	-0.593784
					249975	-1067745	7.09476					314685	5022045	9.93095					529875	8739165	-0.530332
					250005	-1067745	7.40124					314715	5022045	9.86382					529905	8739165	-0.476018
					250035	-1067745	7.9901					314745	5022045	9.92741					529935	8739165	-0.414667
					250065	-1067745	8.29375					314775	5022045	9.99699					529965	8739165	-0.361112
					250095	-1067745	8.307					314805	5022045	9.94074					529995	8739165	-0.293288
					250125	-1067745	8.23216					314835	5022045	9.88135					530025	8739165	-0.503
					250155	-1067745	8.16488					314865	5022045	9.86207					530055	8739165	-0.459332
					250185	-1067745	7.99243					314895	5022045	9.65892					530085	8739165	-0.395049
					250215	-1067745	7.65474					314925	5022045	9.5559					530115	8739165	-0.323724
					250245	-1067745	7.13162					314955	5022045	9.51215					530145	8739165	-0.24383
					250275	-1067745	6.73564					314985	5022045	9.23355					530175	8739165	-0.184801
					250305	-1067745	6.38528					315015	5022045	9.43469					530205	8739165	-0.113983
					250335	-1067745	6.03376					315045	5022045	9.91123					530235	8739165	-0.0530582
					250365	-1067745	6.03676					315075	5022045	5.31473					530265	8739165	-0.0165979
					250395	-1067745	6.08585					312825	5022015	4.45612					530295	8739165	0.038488
					250425	-1067745	5.92642					312855	5022015	8.48931					530325	8739165	0.0922489
					250455	-1067745	5.35617					312885	5022015	8.4418					530355	8739165	0.13343
					250485	-1067745	4.81642					312915	5022015	8.53942					530385	8739165	0.17405
					250515	-1067745	3.75387					312945	5022015	8.62134					530415	8739165	0.20622
					250545	-1067745	2.87709					312975	5022015	9.00729					530445	8739165	0.225756
					250575	-1067745	2.24663					313005	5022015	9.24253					530475	8739165	0.237759
					250605	-1067745	2.64132					313035	5022015	9.33683					530505	8739165	0.268103
					250635	-1067745	3.95408					313065	5022015	9.31413					530535	8739165	0.322311
					250665	-1067745	4.43656					313095	5022015	9.17351					530565	8739165	0.394288
					250695	-1067745	4.43207					313125	5022015	9.44296					530595	8739165	0.474694
					250725	-1067745	4.45651					313155	5022015	9.82068					530625	8739165	0.563878
					250755	-1067745	4.41149					313185	5022015	9.87385					530655	8739165	0.641887
					250785	-1067745	4.30332					313215	5022015	9.90937					530685	8739165	0.711687
					250815	-1067745	4.09102					313245	5022015	9.94861					530715	8739165	0.784717
					250845	-1067745	3.74924					313275	5022015	10.1152					530745	8739165	0.877281
					250875	-1067745	3.50069					313305	5022015	10.2566					530775	8739165	0.930901
					250905	-1067745	3.51781					313335	5022015	10.3179					530805	8739165	0.975647
					250935	-1067745	3.7725					313365	5022015	10.3603					530835	8739165	1.02557
					250965	-1067745	3.82756					313395	5022015	10.4559					530865	8739165	1.09874
					250995	-1067745	3.93559					313425	5022015	10.3224					530895	8739165	1.14357
					251025	-1067745	4.37487					313455	5022015	10.0469					530925	8739165	1.20543
					251055	-1067745	5.06596					313485	5022015	10.1727					530955	8739165	1.16132
					251085	-1067745	5.90884					313515	5022015	10.5835					530985	8739165	1.22125
					251115	-1067745	6.54509					313545	5022015	10.5293					531015	8739165	1.28175
					251145	-1067745	6.89079					313575	5022015	10.3766					531045	8739165	1.35082
					251175	-1067745	7.01462					313605	5022015	10.3878					531075	8739165	1.40374
					251205	-1067745	6.89817					313635	5022015	10.6192					531105	8739165	1.45089
					251235	-1067745	6.59418					313665	5022015	10.677					531135	8739165	1.50322
					251265	-1067745	0.0931063					313695	5022015	10.6792					531165	8739165	1.57233
					248835	-1067775	1.79489					313725	5022015	10.7735					531195	8739165	1.63206
					248865	-1067775	9.23539					313755	5022015	10.8988					531225	8739165	1.68971
					248895	-1067775	9.49224					313785	5022015	10.925					531255	8739165	1.75713
					248925	-1067775	9.66957					313815	5022015	10.8849					531285	8739165	1.81762
					248955	-1067775	9.44889					313845	5022015	10.839					531315	8739165	1.87548
					248985	-1067775	9.20197					313875	5022015	10.8595					531345	8739165	1.9348
					249015	-1067775	9.29776					313905	5022015	10.9618					531375	8739165	1.98375
					249045	-1067775	9.45502					313935	5022015	10.9748					531405	8739165	2.02273
					249075	-1067775	9.48507					313965	5022015	11.0882					531435	8739165	2.04278
					249105	-1067775	9.45134					313995	5022015	11.2046					531465	8739165	2.09189
					249135	-1067775	9.4234					314025	5022015	11.2254					531495	8739165	2.10152
					249165	-1067775	9.44841					314055	5022015	10.2715					531525	8739165	2.1094
					249195	-1067775	9.49174					314085	5022015	10.2143					531555	8739165	2.1173
					249225	-1067775	9.5155					314115	5022015	10.9325					531585	8739165	2.12511
					249255	-1067775	9.51234					314145	5022015	10.8533					531615	8739165	2.13273
					249285	-1067775	9.48681					314175	5022015	10.7233					531645	8739165	2.14026
					249315	-1067775	9.44276					314205	5022015	10.4521					531675	8739165	2.14772
					249345	-1067775	9.33368					314235	5022015	10.3184					531705	8739165	1.9274
					249375	-1067775	9.0656					314265	5022015	9.67418					528525	8739135	-1.8303
					249405	-1067775	8.91762					314295	5022015	9.61956					528555	8739135	-1.71035
					249435	-1067775	7.46678					314325	5022015	10.3065					528585	8739135	-1.74511
					249465	-1067775	9.04594					314355	5022015	10.2979					528615	8739135	-1.76772
					249495	-1067775	9.06316					314385	5022015	10.3072					528645	8739135	-1.79084
					249525	-1067775	9.05493					314415	5022015	10.2642					528675	8739135	-1.84444
					249555	-1067775	9.02637					314445	5022015	10.1468					528705	8739135	-1.89421
					249585	-1067775	8.97717					314475	5022015	10.0064					528735	8739135	-1.93326
					249615	-1067775	8.89727					314505	5022015	9.74711					528765	8739135	-1.97504
					249645	-1067775	8.82048					314535	5022015	9.64075					528795	8739135	-2.00181
					249675	-1067775	8.78206					314565	5022015	9.42701					528825	8739135	-2.06016
					249705	-1067775	8.70134					314595	5022015	9.50316					528855	8739135	-2.09722
					249735	-1067775	8.48411					314625	5022015	9.80798					528885	8739135	-2.12266
					249765	-1067775	8.17515					314655	5022015	10.0634					528915	8739135	-2.11651
					249795	-1067775	8.03327					314685	5022015	10.1252					528945	8739135	-2.09438
					249825	-1067775	8.14928					314715	5022015	9.96113					528975	8739135	-2.0288
					249855	-1067775	8.37371					314745	5022015	9.87102					529005	8739135	-1.97152
					249885	-1067775	8.13577					314775	5022015	9.96729					529035	8739135	-1.94171
					249915	-1067775	7.5681					314805	5022015	9.93261					529065	8739135	-1.94462
					249945	-1067775	7.03521					314835	5022015	9.93361					529095	8739135	-1.94161
					249975	-1067775	6.81789					314865	5022015	10.0537					529125	8739135	-2.14261
					250005	-1067775	6.99981					314895	5022015	9.98353					529155	8739135	-2.05942
					250035	-1067775	7.67767					314925	5022015	9.79651					529185	8739135	-1.9815
					250065	-1067775	8.13825					314955	5022015	9.76221					529215	8739135	-1.92808
					250095	-1067775	8.18577					314985	5022015	9.40559					529245	8739135	-1.86005
					250125	-1067775	8.16263					315015	5022015	9.36728					529275	8739135	-1.54688
					250155	-1067775	8.12414					315045	5022015	9.98044					529305	8739135	-1.45404
					250185	-1067775	8.03668					315075	5022015	5.29191					529335	8739135	-1.33517
					250215	-1067775	7.82909					312825	5021985	4.41363					529365	8739135	-1.27983
					250245	-1067775	7.40174					312855	5021985	8.65454					529395	8739135	-1.19855
					250275	-1067775	6.92724					312885	5021985	8.44868					529425	8739135	-1.17279
					250305	-1067775	6.58667					312915	5021985	8.49047					529455	8739135	-1.15185
					250335	-1067775	6.21387					312945	5021985	8.52702					529485	8739135	-1.14707
					250365	-1067775	5.90987					312975	5021985	8.84828					529515	8739135	-1.14959
					250395	-1067775	5.75109					313005	5021985	9.08085					529545	8739135	-1.14438
					250425	-1067775	5.30759					313035	5021985	9.20304					529575	8739135	-1.1666
					250455	-1067775	4.8761					313065	5021985	9.28876					529605	8739135	-1.13666
					250485	-1067775	4.04629					313095	5021985	9.21272					529635	8739135	-1.09389
					250515	-1067775	3.15019					313125	5021985	9.48058					529665	8739135	-1.04113
					250545	-1067775	2.41096					313155	5021985	9.7125					529695	8739135	-0.973505
					250575	-1067775	2.70134					313185	5021985	9.83941					529725	8739135	-0.879137
					250605	-1067775	4.32618					313215	5021985	9.87717					529755	8739135	-0.783181
					250635	-1067775	4.83709					313245	5021985	9.88984					529785	8739135	-0.711177
					250665	-1067775	4.84876					313275	5021985	10.1196					529815	8739135	-0.654335
					250695	-1067775	4.98353					313305	5021985	10.2554					529845	8739135	-0.610942
					250725	-1067775	4.91954					313335	5021985	10.3033					529875	8739135	-0.56571
					250755	-1067775	4.59736					313365	5021985	10.2852					529905	8739135	-0.505957
					250785	-1067775	4.34248					313395	5021985	10.3359					529935	8739135	-0.431981
					250815	-1067775	4.15138					313425	5021985	10.2808					529965	8739135	-0.374509
					250845	-1067775	3.98486					313455	5021985	10.2129					529995	8739135	-0.305745
					250875	-1067775	3.93668					313485	5021985	10.3514					530025	8739135	-0.518894
					250905	-1067775	4.0722					313515	5021985	10.564					530055	8739135	-0.468075
					250935	-1067775	4.19552					313545	5021985	10.4993					530085	8739135	-0.414188
					250965	-1067775	4.36023					313575	5021985	10.4549					530115	8739135	-0.364575
					250995	-1067775	4.14847					313605	5021985	10.5554					530145	8739135	-0.290359
					251025	-1067775	3.97598					313635	5021985	10.7301					530175	8739135	-0.240509
					251055	-1067775	4.45192					313665	5021985	10.7591					530205	8739135	-0.1804
					251085	-1067775	5.06645					313695	5021985	10.7521					530235	8739135	-0.112673
					251115	-1067775	5.78586					313725	5021985	10.8186					530265	8739135	-0.0745981
					251145	-1067775	6.40521					313755	5021985	10.9312					530295	8739135	-0.00412681
					251175	-1067775	6.90836					313785	5021985	10.9563					530325	8739135	0.0605113
					251205	-1067775	7.08863					313815	5021985	10.9239					530355	8739135	0.109375
					251235	-1067775	6.83631					313845	5021985	10.8717					530385	8739135	0.17971
					251265	-1067775	0.00504573					313875	5021985	10.8389					530415	8739135	0.227672
					248835	-1067805	1.76319					313905	5021985	10.8769					530445	8739135	0.262887
					248865	-1067805	8.9059					313935	5021985	10.9498					530475	8739135	0.288762
					248895	-1067805	9.24015					313965	5021985	11.0693					530505	8739135	0.319751
					248925	-1067805	9.57923					313995	5021985	11.1932					530535	8739135	0.365563
					248955	-1067805	9.51008					314025	5021985	11.2111					530565	8739135	0.426721
					248985	-1067805	9.19434					314055	5021985	11.0757					530595	8739135	0.509167
					249015	-1067805	9.22782					314085	5021985	11.0006					530625	8739135	0.596558
					249045	-1067805	9.38926					314115	5021985	10.8928					530655	8739135	0.672321
					249075	-1067805	9.39522					314145	5021985	10.8254					530685	8739135	0.729844
					249105	-1067805	9.35611					314175	5021985	10.7383					530715	8739135	0.793913
					249135	-1067805	9.32266					314205	5021985	10.5621					530745	8739135	0.886685
					249165	-1067805	9.30367					314235	5021985	10.4479					530775	8739135	0.952286
					249195	-1067805	9.32531					314265	5021985	10.4814					530805	8739135	1.00628
					249225	-1067805	9.39152					314295	5021985	10.2608					530835	8739135	1.05126
					249255	-1067805	9.43239					314325	5021985	9.86474					530865	8739135	1.1181
					249285	-1067805	9.41874					314355	5021985	9.5755					530895	8739135	1.17469
					249315	-1067805	9.39538					314385	5021985	9.55258					530925	8739135	1.23409
					249345	-1067805	9.34244					314415	5021985	9.56888					530955	8739135	1.17544
					249375	-1067805	9.14269					314445	5021985	9.67291					530985	8739135	1.23779
					249405	-1067805	8.96833					314475	5021985	9.60982					531015	8739135	1.29906
					249435	-1067805	8.93279					314505	5021985	9.47379					531045	8739135	1.37291
					249465	-1067805	8.93865					314535	5021985	9.28652					531075	8739135	1.42741
					249495	-1067805	8.9482					314565	5021985	8.91362					531105	8739135	1.48284
					249525	-1067805	8.97048					314595	5021985	8.87553					531135	8739135	1.52612
					249555	-1067805	8.97879					314625	5021985	9.17539					531165	8739135	1.58973
					249585	-1067805	8.93715					314655	5021985	9.58485					531195	8739135	1.64653
					249615	-1067805	8.86454					314685	5021985	10.0413					531225	8739135	1.71027
					249645	-1067805	8.75225					314715	5021985	10.0089					531255	8739135	1.76798
					249675	-1067805	8.66059					314745	5021985	9.79038					531285	8739135	1.8279
					249705	-1067805	8.5404					314775	5021985	9.89524					531315	8739135	1.88533
					249735	-1067805	8.31806					314805	5021985	9.94524					531345	8739135	1.94541
					249765	-1067805	8.05426					314835	5021985	9.99394					531375	8739135	1.9963
					249795	-1067805	8.02893					314865	5021985	10.0903					531405	8739135	2.03665
					249825	-1067805	8.19857					314895	5021985	10.0401					531435	8739135	2.05257
					249855	-1067805	8.33684					314925	5021985	9.88929					531465	8739135	2.10227
					249885	-1067805	8.14334					314955	5021985	9.60497					531495	8739135	2.11177
					249915	-1067805	7.85689					314985	5021985	9.48593					531525	8739135	2.11912
					249945	-1067805	7.27563					315015	5021985	9.51992					531555	8739135	2.12636
					249975	-1067805	6.89161					315045	5021985	9.77795					531585	8739135	2.13352
					250005	-1067805	6.89539					315075	5021985	5.28476					531615	8739135	2.14049
					250035	-1067805	7.26665					312825	5021955	4.37031					531645	8739135	2.14738
					250065	-1067805	7.70026					312855	5021955	8.66153					531675	8739135	2.1542
					250095	-1067805	7.94945					312885	5021955	8.41725					531705	8739135	1.93325
					250125	-1067805	8.0161					312915	5021955	8.48443					528525	8739105	-1.76504
					250155	-1067805	8.09254					312945	5021955	8.51642					528555	8739105	-1.63663
					250185	-1067805	8.0222					312975	5021955	8.84261					528585	8739105	-1.67712
					250215	-1067805	7.86965					313005	5021955	8.91435					528615	8739105	-1.70632
					250245	-1067805	7.66291					313035	5021955	9.03628					528645	8739105	-1.72677
					250275	-1067805	7.29351					313065	5021955	9.21407					528675	8739105	-1.80835
					250305	-1067805	6.85721					313095	5021955	9.10736					528705	8739105	-1.84638
					250335	-1067805	6.41425					313125	5021955	9.53383					528735	8739105	-1.8842
					250365	-1067805	5.96428					313155	5021955	9.66423					528765	8739105	-1.92575
					250395	-1067805	5.29915					313185	5021955	9.73492					528795	8739105	-1.9626
					250425	-1067805	4.95647					313215	5021955	9.77711					528825	8739105	-2.00789
					250455	-1067805	4.60307					313245	5021955	9.95953					528855	8739105	-2.04345
					250485	-1067805	4.0681					313275	5021955	10.1433					528885	8739105	-2.07383
					250515	-1067805	3.49263					313305	5021955	10.2132					528915	8739105	-2.06506
					250545	-1067805	2.78415					313335	5021955	10.2237					528945	8739105	-2.04179
					250575	-1067805	3.90952					313365	5021955	10.147					528975	8739105	-1.98208
					250605	-1067805	4.87626					313395	5021955	10.1513					529005	8739105	-1.91698
					250635	-1067805	5.06695					313425	5021955	10.1441					529035	8739105	-1.88764
					250665	-1067805	5.45214					313455	5021955	10.2129					529065	8739105	-1.89231
					250695	-1067805	5.56467					313485	5021955	10.3918					529095	8739105	-1.8817
					250725	-1067805	5.22213					313515	5021955	10.5246					529125	8739105	-1.89205
					250755	-1067805	4.86021					313545	5021955	10.4879					529155	8739105	-1.81904
					250785	-1067805	4.49153					313575	5021955	10.505					529185	8739105	-1.98158
					250815	-1067805	4.22327					313605	5021955	10.6741					529215	8739105	-1.69117
					250845	-1067805	4.04781					313635	5021955	10.7656					529245	8739105	-1.62978
					250875	-1067805	3.93275					313665	5021955	10.7752					529275	8739105	-1.52422
					250905	-1067805	4.2937					313695	5021955	10.7418					529305	8739105	-1.39286
					250935	-1067805	4.44458					313725	5021955	10.7792					529335	8739105	-1.35099
					250965	-1067805	4.61582					313755	5021955	10.8955					529365	8739105	-1.26674
					250995	-1067805	4.70321					313785	5021955	10.9617					529395	8739105	-1.24351
					251025	-1067805	4.47134					313815	5021955	10.9891					529425	8739105	-1.23017
					251055	-1067805	4.36626					313845	5021955	10.9947					529455	8739105	-1.20773
					251085	-1067805	4.6181					313875	5021955	10.945					529485	8739105	-1.19216
					251115	-1067805	4.94221					313905	5021955	10.8533					529515	8739105	-1.215
					251145	-1067805	5.41976					313935	5021955	10.9847					529545	8739105	-1.2067
					251175	-1067805	6.07163					313965	5021955	11.0677					529575	8739105	-1.20606
					251205	-1067805	6.74425					313995	5021955	11.1195					529605	8739105	-1.17187
					251235	-1067805	7.11345					314025	5021955	11.162					529635	8739105	-1.12174
					251265	-1067805	-0.0349912					314055	5021955	11.0536					529665	8739105	-1.07253
					248835	-1067835	1.74795					314085	5021955	10.8903					529695	8739105	-1.00511
					248865	-1067835	8.53121					314115	5021955	10.853					529725	8739105	-0.920995
					248895	-1067835	8.90549					314145	5021955	10.8125					529755	8739105	-0.834267
					248925	-1067835	9.34569					314175	5021955	10.775					529785	8739105	-0.739635
					248955	-1067835	9.45121					314205	5021955	10.6868					529815	8739105	-0.674728
					248985	-1067835	9.09744					314235	5021955	10.6441					529845	8739105	-0.633233
					249015	-1067835	9.06049					314265	5021955	10.6288					529875	8739105	-0.592841
					249045	-1067835	9.26436					314295	5021955	10.3647					529905	8739105	-0.533062
					249075	-1067835	9.30386					314325	5021955	10.111					529935	8739105	-0.453055
					249105	-1067835	9.2958					314355	5021955	9.8805					529965	8739105	-0.387315
					249135	-1067835	9.27022					314385	5021955	9.80459					529995	8739105	-0.326159
					249165	-1067835	9.2061					314415	5021955	9.78215					530025	8739105	-0.543951
					249195	-1067835	9.16209					314445	5021955	9.85924					530055	8739105	-0.495924
					249225	-1067835	9.23439					314475	5021955	9.87685					530085	8739105	-0.454458
					249255	-1067835	9.33085					314505	5021955	9.87141					530115	8739105	-0.421481
					249285	-1067835	9.34069					314535	5021955	9.72656					530145	8739105	-0.355927
					249315	-1067835	9.32755					314565	5021955	9.41117					530175	8739105	-0.294071
					249345	-1067835	9.31046					314595	5021955	9.08195					530205	8739105	-0.233406
					249375	-1067835	9.20949					314625	5021955	8.97869					530235	8739105	-0.172423
					249405	-1067835	9.04202					314655	5021955	9.14883					530265	8739105	-0.104509
					249435	-1067835	8.92801					314685	5021955	9.62016					530295	8739105	-0.0469212
					249465	-1067835	8.87761					314715	5021955	9.99093					530325	8739105	0.0293102
					249495	-1067835	8.83985					314745	5021955	9.91025					530355	8739105	0.0929199
					249525	-1067835	8.82894					314775	5021955	9.83317					530385	8739105	0.188324
					249555	-1067835	8.88006					314805	5021955	9.9334					530415	8739105	0.250407
					249585	-1067835	8.86013					314835	5021955	9.99831					530445	8739105	0.298438
					249615	-1067835	8.72554					314865	5021955	9.88081					530475	8739105	0.349616
					249645	-1067835	8.57152					314895	5021955	9.8016					530505	8739105	0.389362
					249675	-1067835	8.43839					314925	5021955	9.70261					530535	8739105	0.424916
					249705	-1067835	8.29373					314955	5021955	9.65256					530565	8739105	0.47166
					249735	-1067835	8.16331					314985	5021955	9.71765					530595	8739105	0.551366
					249765	-1067835	8.1036					315015	5021955	9.64711					530625	8739105	0.637451
					249795	-1067835	8.16669					315045	5021955	9.80172					530655	8739105	0.707511
					249825	-1067835	8.23991					315075	5021955	5.2687					530685	8739105	0.757173
					249855	-1067835	8.20316					312825	5021925	4.34282					530715	8739105	0.819271
					249885	-1067835	7.85627					312855	5021925	8.83114					530745	8739105	0.89872
					249915	-1067835	7.67935					312885	5021925	8.55866					530775	8739105	0.970741
					249945	-1067835	7.3829					312915	5021925	8.60174					530805	8739105	1.03702
					249975	-1067835	7.25429					312945	5021925	8.1187					530835	8739105	1.08821
					250005	-1067835	7.39582					312975	5021925	8.81767					530865	8739105	1.14168
					250035	-1067835	7.35842					313005	5021925	8.90989					530895	8739105	1.20028
					250065	-1067835	7.40283					313035	5021925	9.00959					530925	8739105	1.27047
					250095	-1067835	7.54645					313065	5021925	9.02718					530955	8739105	1.19356
					250125	-1067835	7.64568					313095	5021925	9.14204					530985	8739105	1.25136
					250155	-1067835	7.90866					313125	5021925	9.41375					531015	8739105	1.32366
					250185	-1067835	8.02461					313155	5021925	9.63171					531045	8739105	1.38841
					250215	-1067835	7.87885					313185	5021925	9.66778					531075	8739105	1.44335
					250245	-1067835	7.69738					313215	5021925	9.70338					531105	8739105	1.50584
					250275	-1067835	7.36475					313245	5021925	9.88707					531135	8739105	1.55496
					250305	-1067835	6.85527					313275	5021925	10.0833					531165	8739105	1.61146
					250335	-1067835	6.20186					313305	5021925	10.1713					531195	8739105	1.66406
					250365	-1067835	5.69574					313335	5021925	10.1429					531225	8739105	1.732
					250395	-1067835	5.05834					313365	5021925	10.049					531255	8739105	1.78933
					250425	-1067835	4.64448					313395	5021925	10.0768					531285	8739105	1.84176
					250455	-1067835	4.31832					313425	5021925	10.2167					531315	8739105	1.89944
					250485	-1067835	3.75481					313455	5021925	10.3268					531345	8739105	1.95774
					250515	-1067835	3.61831					313485	5021925	10.3848					531375	8739105	2.01115
					250545	-1067835	3.7306					313515	5021925	10.3803					531405	8739105	2.05059
					250575	-1067835	4.70865					313545	5021925	10.4642					531435	8739105	2.06475
					250605	-1067835	4.87557					313575	5021925	10.5669					531465	8739105	2.11329
					250635	-1067835	4.82536					313605	5021925	10.7266					531495	8739105	2.12208
					250665	-1067835	5.19585					313635	5021925	10.775					531525	8739105	2.12876
					250695	-1067835	5.14713					313665	5021925	10.7842					531555	8739105	2.1354
					250725	-1067835	4.8963					313695	5021925	10.74					531585	8739105	2.14189
					250755	-1067835	4.68787					313725	5021925	10.7332					531615	8739105	2.14823
					250785	-1067835	4.49938					313755	5021925	10.797					531645	8739105	2.15448
					250815	-1067835	4.29809					313785	5021925	10.8755					531675	8739105	2.16067
					250845	-1067835	4.20819					313815	5021925	10.9526					531705	8739105	1.93908
					250875	-1067835	4.32123					313845	5021925	10.9317					528525	8739075	-1.7039
					250905	-1067835	4.43093					313875	5021925	10.7548					528555	8739075	-1.57204
					250935	-1067835	4.41991					313905	5021925	10.698					528585	8739075	-1.60716
					250965	-1067835	4.60004					313935	5021925	10.9299					528615	8739075	-1.64625
					250995	-1067835	4.89375					313965	5021925	11.0242					528645	8739075	-1.66532
					251025	-1067835	4.90158					313995	5021925	11.0369					528675	8739075	-1.75418
					251055	-1067835	4.76394					314025	5021925	11.0711					528705	8739075	-1.8066
					251085	-1067835	4.82468					314055	5021925	11.0158					528735	8739075	-1.84172
					251115	-1067835	4.96804					314085	5021925	10.9097					528765	8739075	-1.89059
					251145	-1067835	5.15726					314115	5021925	10.8995					528795	8739075	-1.92361
					251175	-1067835	5.44487					314145	5021925	10.8804					528825	8739075	-1.94659
					251205	-1067835	5.9731					314175	5021925	10.8231					528855	8739075	-1.97557
					251235	-1067835	6.73506					314205	5021925	10.7464					528885	8739075	-2.00804
					251265	-1067835	-0.0367561					314235	5021925	10.748					528915	8739075	-2.00568
					248835	-1067865	1.75725					314265	5021925	10.7614					528945	8739075	-1.97855
					248865	-1067865	8.14882					314295	5021925	10.592					528975	8739075	-1.93327
					248895	-1067865	8.46345					314325	5021925	10.4546					529005	8739075	-1.87123
					248925	-1067865	9.00237					314355	5021925	10.3454					529035	8739075	-1.84743
					248955	-1067865	9.39729					314385	5021925	10.3041					529065	8739075	-1.84895
					248985	-1067865	9.11513					314415	5021925	10.2939					529095	8739075	-1.79052
					249015	-1067865	8.93703					314445	5021925	10.2725					529125	8739075	-1.79495
					249045	-1067865	9.09275					314475	5021925	10.2277					529155	8739075	-1.80288
					249075	-1067865	9.18338					314505	5021925	10.1757					529185	8739075	-1.77717
					249105	-1067865	9.22557					314535	5021925	10.1013					529215	8739075	-1.70542
					249135	-1067865	9.23479					314565	5021925	9.93308					529245	8739075	-1.57922
					249165	-1067865	9.15997					314595	5021925	9.64838					529275	8739075	-1.48952
					249195	-1067865	9.04392					314625	5021925	9.24685					529305	8739075	-1.42254
					249225	-1067865	9.10117					314655	5021925	8.94967					529335	8739075	-1.35617
					249255	-1067865	9.20348					314685	5021925	9.22446					529365	8739075	-1.32542
					249285	-1067865	9.20492					314715	5021925	9.6815					529395	8739075	-1.26995
					249315	-1067865	9.18752					314745	5021925	10.0363					529425	8739075	-1.29138
					249345	-1067865	9.20053					314775	5021925	9.91052					529455	8739075	-1.25894
					249375	-1067865	9.20133					314805	5021925	9.77986					529485	8739075	-1.26896
					249405	-1067865	9.10606					314835	5021925	9.81408					529515	8739075	-1.29598
					249435	-1067865	8.9599					314865	5021925	9.85337					529545	8739075	-1.26767
					249465	-1067865	8.86024					314895	5021925	9.68743					529575	8739075	-1.24565
					249495	-1067865	8.77901					314925	5021925	9.78051					529605	8739075	-1.20449
					249525	-1067865	8.68842					314955	5021925	9.89979					529635	8739075	-1.15143
					249555	-1067865	8.68056					314985	5021925	9.90556					529665	8739075	-1.09635
					249585	-1067865	8.67062					315015	5021925	9.76339					529695	8739075	-1.02626
					249615	-1067865	8.50087					315045	5021925	9.8416					529725	8739075	-0.95318
					249645	-1067865	8.34881					315075	5021925	5.23786					529755	8739075	-0.882793
					249675	-1067865	8.21557					312825	5021895	4.33075					529785	8739075	-0.791447
					249705	-1067865	8.13514					312855	5021895	9.11572					529815	8739075	-0.718795
					249735	-1067865	8.19448					312885	5021895	8.63475					529845	8739075	-0.672234
					249765	-1067865	8.31317					312915	5021895	8.1761					529875	8739075	-0.62694
					249795	-1067865	8.26994					312945	5021895	7.99967					529905	8739075	-0.563259
					249825	-1067865	8.10181					312975	5021895	8.68312					529935	8739075	-0.480528
					249855	-1067865	7.81732					313005	5021895	8.88344					529965	8739075	-0.405386
					249885	-1067865	7.2393					313035	5021895	9.00114					529995	8739075	-0.354575
					249915	-1067865	7.0922					313065	5021895	9.03228					530025	8739075	-0.561798
					249945	-1067865	7.1733					313095	5021895	9.02691					530055	8739075	-0.528252
					249975	-1067865	7.45759					313125	5021895	9.27629					530085	8739075	-0.497595
					250005	-1067865	7.84155					313155	5021895	9.54119					530115	8739075	-0.463741
					250035	-1067865	7.78689					313185	5021895	9.60921					530145	8739075	-0.409162
					250065	-1067865	7.71451					313215	5021895	9.613					530175	8739075	-0.34795
					250095	-1067865	7.59704					313245	5021895	9.77568					530205	8739075	-0.279547
					250125	-1067865	7.36901					313275	5021895	9.97356					530235	8739075	-0.213201
					250155	-1067865	7.62035					313305	5021895	10.0693					530265	8739075	-0.112101
					250185	-1067865	7.91608					313335	5021895	10.035					530295	8739075	-0.0689689
					250215	-1067865	7.89083					313365	5021895	10.0043					530325	8739075	-0.00387744
					250245	-1067865	7.56845					313395	5021895	10.1555					530355	8739075	0.0854903
					250275	-1067865	7.15437					313425	5021895	10.3416					530385	8739075	0.185492
					250305	-1067865	6.71443					313455	5021895	10.4199					530415	8739075	0.262926
					250335	-1067865	6.02088					313485	5021895	10.3896					530445	8739075	0.327655
					250365	-1067865	5.47412					313515	5021895	10.3452					530475	8739075	0.396987
					250395	-1067865	4.85196					313545	5021895	10.5548					530505	8739075	0.450172
					250425	-1067865	4.38331					313575	5021895	10.6596					530535	8739075	0.489836
					250455	-1067865	4.09863					313605	5021895	10.733					530565	8739075	0.524565
					250485	-1067865	3.72797					313635	5021895	10.7667					530595	8739075	0.606553
					250515	-1067865	3.42491					313665	5021895	10.7848					530625	8739075	0.681757
					250545	-1067865	3.86513					313695	5021895	10.7644					530655	8739075	0.743235
					250575	-1067865	4.62613					313725	5021895	10.7386					530685	8739075	0.796179
					250605	-1067865	4.64576					313755	5021895	10.7162					530715	8739075	0.865097
					250635	-1067865	4.46407					313785	5021895	10.7265					530745	8739075	0.93462
					250665	-1067865	4.56839					313815	5021895	10.773					530775	8739075	0.999654
					250695	-1067865	4.30309					313845	5021895	10.72					530805	8739075	1.06746
					250725	-1067865	4.16623					313875	5021895	10.5847					530835	8739075	1.12067
					250755	-1067865	4.21168					313905	5021895	10.7791					530865	8739075	1.16822
					250785	-1067865	4.38579					313935	5021895	10.9043					530895	8739075	1.21671
					250815	-1067865	4.5222					313965	5021895	10.9395					530925	8739075	1.29851
					250845	-1067865	4.5544					313995	5021895	10.9373					530955	8739075	1.22853
					250875	-1067865	4.49772					314025	5021895	10.9811					530985	8739075	1.27228
					250905	-1067865	4.361					314055	5021895	10.9759					531015	8739075	1.34528
					250935	-1067865	4.29235					314085	5021895	10.911					531045	8739075	1.40357
					250965	-1067865	4.63343					314115	5021895	10.9145					531075	8739075	1.46112
					250995	-1067865	5.11911					314145	5021895	10.89					531105	8739075	1.52668
					251025	-1067865	5.26348					314175	5021895	10.8061					531135	8739075	1.58833
					251055	-1067865	5.17875					314205	5021895	10.7492					531165	8739075	1.63789
					251085	-1067865	5.21519					314235	5021895	10.7787					531195	8739075	1.68907
					251115	-1067865	5.29387					314265	5021895	10.7772					531225	8739075	1.75148
					251145	-1067865	5.39496					314295	5021895	10.6216					531255	8739075	1.81388
					251175	-1067865	5.43938					314325	5021895	10.4839					531285	8739075	1.86065
					251205	-1067865	5.65849					314355	5021895	10.3324					531315	8739075	1.91272
					251235	-1067865	6.18937					314385	5021895	10.2597					531345	8739075	1.9677
					251265	-1067865	-0.0027371					314415	5021895	10.2818					531375	8739075	2.02371
					248835	-1067895	1.77499					314445	5021895	10.3468					531405	8739075	2.06392
					248865	-1067895	7.94668					314475	5021895	10.3498					531435	8739075	2.07724
					248895	-1067895	8.02673					314505	5021895	10.3083					531465	8739075	2.11164
					248925	-1067895	8.63822					314535	5021895	10.2269					531495	8739075	2.13279
					248955	-1067895	9.28343					314565	5021895	10.0968					531525	8739075	2.13845
					248985	-1067895	9.28062					314595	5021895	9.93375					531555	8739075	2.1444
					249015	-1067895	9.02852					314625	5021895	9.75517					531585	8739075	2.15022
					249045	-1067895	9.00244					314655	5021895	9.28126					531615	8739075	2.15593
					249075	-1067895	9.0966					314685	5021895	8.99485					531645	8739075	2.16157
					249105	-1067895	9.16815					314715	5021895	9.14097					531675	8739075	2.16712
					249135	-1067895	9.19708					314745	5021895	9.89059					531705	8739075	1.9449
					249165	-1067895	9.14181					314775	5021895	10.0623					528525	8739045	-1.64941
					249195	-1067895	9.03557					314805	5021895	9.85297					528555	8739045	-1.51734
					249225	-1067895	9.0323					314835	5021895	9.8982					528585	8739045	-1.54045
					249255	-1067895	9.09693					314865	5021895	9.91749					528615	8739045	-1.58682
					249285	-1067895	9.12415					314895	5021895	9.87661					528645	8739045	-1.62028
					249315	-1067895	9.11137					314925	5021895	10.0041					528675	8739045	-1.69987
					249345	-1067895	9.08581					314955	5021895	9.98449					528705	8739045	-1.7714
					249375	-1067895	9.08182					314985	5021895	9.93004					528735	8739045	-1.80874
					249405	-1067895	9.08671					315015	5021895	9.79803					528765	8739045	-1.85282
					249435	-1067895	7.46882					315045	5021895	9.76169					528795	8739045	-1.87128
					249465	-1067895	8.9125					315075	5021895	5.19871					528825	8739045	-1.87387
					249495	-1067895	8.81171					312825	5021865	4.3255					528855	8739045	-1.89425
					249525	-1067895	7.17735					312855	5021865	9.17983					528885	8739045	-1.9273
					249555	-1067895	8.54045					312885	5021865	8.60746					528915	8739045	-1.93385
					249585	-1067895	8.31344					312915	5021865	8.3512					528945	8739045	-1.91599
					249615	-1067895	8.15473					312945	5021865	8.17969					528975	8739045	-1.87863
					249645	-1067895	8.17019					312975	5021865	8.57891					529005	8739045	-1.83033
					249675	-1067895	8.17506					313005	5021865	8.76003					529035	8739045	-1.82471
					249705	-1067895	8.23108					313035	5021865	9.04131					529065	8739045	-1.78873
					249735	-1067895	8.3639					313065	5021865	9.12253					529095	8739045	-1.73696
					249765	-1067895	8.29595					313095	5021865	9.08088					529125	8739045	-1.74858
					249795	-1067895	7.96626					313125	5021865	9.19857					529155	8739045	-1.74492
					249825	-1067895	7.51028					313155	5021865	9.4589					529185	8739045	-1.74736
					249855	-1067895	6.85208					313185	5021865	9.60095					529215	8739045	-1.68213
					249885	-1067895	5.91682					313215	5021865	9.57589					529245	8739045	-1.58062
					249915	-1067895	5.59546					313245	5021865	9.69558					529275	8739045	-1.47931
					249945	-1067895	6.00329					313275	5021865	9.89149					529305	8739045	-1.43581
					249975	-1067895	6.7531					313305	5021865	9.94652					529335	8739045	-1.42084
					250005	-1067895	7.40148					313335	5021865	9.9449					529365	8739045	-1.35709
					250035	-1067895	7.60707					313365	5021865	10.0647					529395	8739045	-1.32819
					250065	-1067895	7.70368					313395	5021865	10.2528					529425	8739045	-1.32718
					250095	-1067895	7.718					313425	5021865	10.3493					529455	8739045	-1.33492
					250125	-1067895	7.43757					313455	5021865	10.3429					529485	8739045	-1.36017
					250155	-1067895	7.38922					313485	5021865	10.2677					529515	8739045	-1.35123
					250185	-1067895	7.64197					313515	5021865	10.4371					529545	8739045	-1.3102
					250215	-1067895	7.54071					313545	5021865	10.652					529575	8739045	-1.26851
					250245	-1067895	7.2175					313575	5021865	10.6808					529605	8739045	-1.22294
					250275	-1067895	6.64449					313605	5021865	10.6868					529635	8739045	-1.16408
					250305	-1067895	6.14536					313635	5021865	10.7515					529665	8739045	-1.10256
					250335	-1067895	5.51177					313665	5021865	10.7761					529695	8739045	-1.03586
					250365	-1067895	4.95916					313695	5021865	10.7737					529725	8739045	-0.967291
					250395	-1067895	4.5512					313725	5021865	10.7634					529755	8739045	-0.908432
					250425	-1067895	4.30518					313755	5021865	10.7454					529785	8739045	-0.837404
					250455	-1067895	4.10954					313785	5021865	10.7175					529815	8739045	-0.771427
					250485	-1067895	3.81228					313815	5021865	10.6665					529845	8739045	-0.718896
					250515	-1067895	3.75205					313845	5021865	10.5397					529875	8739045	-0.666582
					250545	-1067895	4.49006					313875	5021865	10.5204					529905	8739045	-0.596231
					250575	-1067895	4.38082					313905	5021865	10.7122					529935	8739045	-0.510585
					250605	-1067895	4.38193					313935	5021865	10.7447					529965	8739045	-0.42441
					250635	-1067895	4.35128					313965	5021865	10.7875					529995	8739045	-0.382517
					250665	-1067895	4.49288					313995	5021865	10.8249					530025	8739045	-0.564648
					250695	-1067895	4.32151					314025	5021865	10.8649					530055	8739045	-0.549947
					250725	-1067895	4.15142					314055	5021865	10.847					530085	8739045	-0.513689
					250755	-1067895	4.12667					314085	5021865	10.7784					530115	8739045	-0.472007
					250785	-1067895	4.54642					314115	5021865	10.8045					530145	8739045	-0.425859
					250815	-1067895	4.8198					314145	5021865	10.7882					530175	8739045	-0.374887
					250845	-1067895	4.80096					314175	5021865	10.7341					530205	8739045	-0.307736
					250875	-1067895	4.58998					314205	5021865	10.7057					530235	8739045	-0.233807
					250905	-1067895	4.48859					314235	5021865	10.7427					530265	8739045	-0.134638
					250935	-1067895	4.64569					314265	5021865	10.763					530295	8739045	-0.0782435
					250965	-1067895	4.97744					314295	5021865	10.6236					530325	8739045	-0.0096647
					250995	-1067895	5.31195					314325	5021865	10.4749					530355	8739045	0.0878362
					251025	-1067895	5.43014					314355	5021865	10.3362					530385	8739045	0.182021
					251055	-1067895	5.48511					314385	5021865	10.3054					530415	8739045	0.273651
					251085	-1067895	5.39028					314415	5021865	10.3334					530445	8739045	0.348419
					251115	-1067895	5.36578					314445	5021865	10.3749					530475	8739045	0.427174
					251145	-1067895	5.53278					314475	5021865	10.3889					530505	8739045	0.492878
					251175	-1067895	5.71077					314505	5021865	10.3772					530535	8739045	0.540412
					251205	-1067895	5.85839					314535	5021865	10.3321					530565	8739045	0.567555
					251235	-1067895	6.04887					314565	5021865	10.2612					530595	8739045	0.654616
					251265	-1067895	0.0188681					314595	5021865	10.1276					530625	8739045	0.719251
					248835	-1067925	1.75912					314625	5021865	10.013					530655	8739045	0.780041
					248865	-1067925	8.03351					314655	5021865	9.77297					530685	8739045	0.849578
					248895	-1067925	7.78247					314685	5021865	9.41008					530715	8739045	0.921527
					248925	-1067925	8.16652					314715	5021865	9.21723					530745	8739045	0.984593
					248955	-1067925	8.87628					314745	5021865	9.60918					530775	8739045	1.03928
					248985	-1067925	9.26439					314775	5021865	10.0622					530805	8739045	1.09805
					249015	-1067925	9.1623					314805	5021865	10.0469					530835	8739045	1.14121
					249045	-1067925	9.00863					314835	5021865	9.90118					530865	8739045	1.19382
					249075	-1067925	9.04461					314865	5021865	9.90299					530895	8739045	1.24064
					249105	-1067925	9.10532					314895	5021865	9.99436					530925	8739045	1.32462
					249135	-1067925	9.10374					314925	5021865	10.0069					530955	8739045	1.27059
					249165	-1067925	9.11986					314955	5021865	9.92305					530985	8739045	1.31381
					249195	-1067925	9.11288					314985	5021865	9.81723					531015	8739045	1.37129
					249225	-1067925	9.05572					315015	5021865	9.70524					531045	8739045	1.42814
					249255	-1067925	9.04474					315045	5021865	9.60427					531075	8739045	1.48629
					249285	-1067925	9.08102					315075	5021865	5.14187					531105	8739045	1.55579
					249315	-1067925	9.08007					312825	5021835	4.32983					531135	8739045	1.62123
					249345	-1067925	9.01664					312855	5021835	9.2525					531165	8739045	1.6686
					249375	-1067925	8.94742					312885	5021835	8.79404					531195	8739045	1.71689
					249405	-1067925	8.93941					312915	5021835	8.43401					531225	8739045	1.77398
					249435	-1067925	8.96661					312945	5021835	8.20292					531255	8739045	1.82846
					249465	-1067925	8.95708					312975	5021835	8.47702					531285	8739045	1.87311
					249495	-1067925	8.8669					313005	5021835	8.64497					531315	8739045	1.92318
					249525	-1067925	8.75498					313035	5021835	8.91412					531345	8739045	1.98184
					249555	-1067925	8.55706					313065	5021835	9.15021					531375	8739045	2.03462
					249585	-1067925	8.05797					313095	5021835	9.14013					531405	8739045	2.07761
					249615	-1067925	7.77141					313125	5021835	9.12017					531435	8739045	2.08992
					249645	-1067925	7.95363					313155	5021835	9.27428					531465	8739045	2.10426
					249675	-1067925	8.20001					313185	5021835	9.50845					531495	8739045	2.14267
					249705	-1067925	8.33266					313215	5021835	9.51367					531525	8739045	2.14812
					249735	-1067925	8.16002					313245	5021835	9.61426					531555	8739045	2.15336
					249765	-1067925	7.7197					313275	5021835	9.81105					531585	8739045	2.15854
					249795	-1067925	6.99818					313305	5021835	9.85729					531615	8739045	2.16361
					249825	-1067925	5.88648					313335	5021835	9.9092					531645	8739045	2.16859
					249855	-1067925	4.91014					313365	5021835	10.1044					531675	8739045	2.17352
					249885	-1067925	3.87537					313395	5021835	10.2763					531705	8739045	1.9507
					249915	-1067925	3.66998					313425	5021835	10.3156					528525	8739015	-1.59826
					249945	-1067925	4.12743					313455	5021835	10.2211					528555	8739015	-1.46412
					249975	-1067925	4.86433					313485	5021835	10.2031					528585	8739015	-1.48606
					250005	-1067925	5.7868					313515	5021835	10.5402					528615	8739015	-1.53585
					250035	-1067925	6.44905					313545	5021835	10.6462					528645	8739015	-1.58659
					250065	-1067925	6.94863					313575	5021835	10.6859					528675	8739015	-1.66514
					250095	-1067925	7.29464					313605	5021835	10.6947					528705	8739015	-1.73325
					250125	-1067925	7.29658					313635	5021835	10.718					528735	8739015	-1.77082
					250155	-1067925	7.14598					313665	5021835	10.7037					528765	8739015	-1.79624
					250185	-1067925	7.11393					313695	5021835	10.714					528795	8739015	-1.80363
					250215	-1067925	6.81802					313725	5021835	10.7571					528825	8739015	-1.79802
					250245	-1067925	6.33975					313755	5021835	10.798					528855	8739015	-1.81022
					250275	-1067925	5.9826					313785	5021835	10.7904					528885	8739015	-1.83916
					250305	-1067925	5.43454					313815	5021835	10.7047					528915	8739015	-1.85129
					250335	-1067925	4.79376					313845	5021835	10.5121					528945	8739015	-1.85016
					250365	-1067925	4.31264					313875	5021835	10.4522					528975	8739015	-1.82384
					250395	-1067925	4.01292					313905	5021835	10.53					529005	8739015	-1.79566
					250425	-1067925	3.95743					313935	5021835	10.568					529035	8739015	-1.76795
					250455	-1067925	4.11676					313965	5021835	10.6334					529065	8739015	-1.74629
					250485	-1067925	4.14947					313995	5021835	10.6715					529095	8739015	-1.72232
					250515	-1067925	4.3775					314025	5021835	10.6804					529125	8739015	-1.71559
					250545	-1067925	4.64722					314055	5021835	10.6001					529155	8739015	-1.70294
					250575	-1067925	4.35097					314085	5021835	10.497					529185	8739015	-1.7086
					250605	-1067925	4.40463					314115	5021835	10.5229					529215	8739015	-1.63867
					250635	-1067925	4.52712					314145	5021835	10.5279					529245	8739015	-1.55845
					250665	-1067925	4.80413					314175	5021835	10.5197					529275	8739015	-1.49092
					250695	-1067925	4.82911					314205	5021835	10.5328					529305	8739015	-1.46524
					250725	-1067925	4.79475					314235	5021835	10.5767					529335	8739015	-1.44147
					250755	-1067925	4.78725					314265	5021835	10.5975					529365	8739015	-1.40213
					250785	-1067925	4.86954					314295	5021835	10.4704					529395	8739015	-1.35772
					250815	-1067925	4.81531					314325	5021835	10.3551					529425	8739015	-1.39443
					250845	-1067925	4.61416					314355	5021835	10.267					529455	8739015	-1.39325
					250875	-1067925	4.59424					314385	5021835	9.47397					529485	8739015	-1.41993
					250905	-1067925	4.84675					314415	5021835	10.1874					529515	8739015	-1.3691
					250935	-1067925	5.17422					314445	5021835	9.44136					529545	8739015	-1.32709
					250965	-1067925	5.25713					314475	5021835	9.40055					529575	8739015	-1.27053
					250995	-1067925	5.12361					314505	5021835	10.1153					529605	8739015	-1.22142
					251025	-1067925	5.22788					314535	5021835	10.0932					529635	8739015	-1.16335
					251055	-1067925	5.34096					314565	5021835	10.1117					529665	8739015	-1.09766
					251085	-1067925	5.48576					314595	5021835	10.1283					529695	8739015	-1.02764
					251115	-1067925	5.44607					314625	5021835	10.1207					529725	8739015	-0.963395
					251145	-1067925	5.59865					314655	5021835	10.0063					529755	8739015	-0.913531
					251175	-1067925	5.85311					314685	5021835	9.72741					529785	8739015	-0.852674
					251205	-1067925	6.04222					314715	5021835	9.36495					529815	8739015	-0.801966
					251235	-1067925	6.07381					314745	5021835	9.4061					529845	8739015	-0.745252
					251265	-1067925	0.0497291					314775	5021835	9.83067					529875	8739015	-0.686485
					248835	-1067955	1.72664					314805	5021835	10.1691					529905	8739015	-0.613767
					248865	-1067955	8.1808					314835	5021835	10.0812					529935	8739015	-0.533243
					248895	-1067955	7.74913					314865	5021835	10.012					529965	8739015	-0.444879
					248925	-1067955	7.71727					314895	5021835	9.98396					529995	8739015	-0.404764
					248955	-1067955	8.14009					314925	5021835	9.92962					530025	8739015	-0.558327
					248985	-1067955	8.81984					314955	5021835	9.83409					530055	8739015	-0.567342
					249015	-1067955	9.11729					314985	5021835	9.73663					530085	8739015	-0.514646
					249045	-1067955	9.05085					315015	5021835	9.65136					530115	8739015	-0.465637
					249075	-1067955	9.06031					315045	5021835	9.56045					530145	8739015	-0.421335
					249105	-1067955	9.04624					315075	5021835	5.07226					530175	8739015	-0.369727
					249135	-1067955	8.97811					312825	5021805	4.33057					530205	8739015	-0.30679
					249165	-1067955	9.06726					312855	5021805	9.29894					530235	8739015	-0.235284
					249195	-1067955	9.12919					312885	5021805	8.8748					530265	8739015	-0.150261
					249225	-1067955	9.08986					312915	5021805	8.44795					530295	8739015	-0.0789923
					249255	-1067955	9.01533					312945	5021805	8.1918					530325	8739015	-0.00316458
					249285	-1067955	9.00286					312975	5021805	8.41387					530355	8739015	0.0840683
					249315	-1067955	9.00479					313005	5021805	8.54207					530385	8739015	0.170571
					249345	-1067955	8.96212					313035	5021805	8.64911					530415	8739015	0.268346
					249375	-1067955	8.90795					313065	5021805	8.96931					530445	8739015	0.348981
					249405	-1067955	8.87362					313095	5021805	9.05916					530475	8739015	0.423878
					249435	-1067955	8.8603					313125	5021805	8.99013					530505	8739015	0.494341
					249465	-1067955	8.8886					313155	5021805	9.04557					530535	8739015	0.560261
					249495	-1067955	8.88091					313185	5021805	9.31781					530565	8739015	0.591636
					249525	-1067955	8.77656					313215	5021805	9.46861					530595	8739015	0.693624
					249555	-1067955	8.59804					313245	5021805	9.56158					530625	8739015	0.753985
					249585	-1067955	8.07784					313275	5021805	9.68496					530655	8739015	0.82377
					249615	-1067955	7.60346					313305	5021805	9.86185					530685	8739015	0.901267
					249645	-1067955	7.73736					313335	5021805	9.92837					530715	8739015	0.970853
					249675	-1067955	7.98225					313365	5021805	10.0597					530745	8739015	1.03019
					249705	-1067955	7.76481					313395	5021805	10.2096					530775	8739015	1.08102
					249735	-1067955	7.19087					313425	5021805	10.2536					530805	8739015	1.12558
					249765	-1067955	6.47157					313455	5021805	10.191					530835	8739015	1.1624
					249795	-1067955	5.19474					313485	5021805	10.2963					530865	8739015	1.22214
					249825	-1067955	3.58731					313515	5021805	10.5145					530895	8739015	1.28399
					249855	-1067955	3.15239					313545	5021805	10.5948					530925	8739015	1.35962
					249885	-1067955	2.84497					313575	5021805	10.6578					530955	8739015	1.30899
					249915	-1067955	3.08608					313605	5021805	10.6965					530985	8739015	1.36209
					249945	-1067955	3.76266					313635	5021805	10.6778					531015	8739015	1.41156
					249975	-1067955	4.14187					313665	5021805	10.7153					531045	8739015	1.45955
					250005	-1067955	4.6714					313695	5021805	10.7179					531075	8739015	1.51687
					250035	-1067955	5.06132					313725	5021805	10.7575					531105	8739015	1.58614
					250065	-1067955	5.82362					313755	5021805	10.7991					531135	8739015	1.65131
					250095	-1067955	6.43456					313785	5021805	10.7999					531165	8739015	1.69799
					250125	-1067955	6.8049					313815	5021805	9.91978					531195	8739015	1.74154
					250155	-1067955	6.79302					313845	5021805	10.623					531225	8739015	1.79624
					250185	-1067955	6.63641					313875	5021805	10.5322					531255	8739015	1.83366
					250215	-1067955	6.17108					313905	5021805	10.4385					531285	8739015	1.87638
					250245	-1067955	5.74418					313935	5021805	10.414					531315	8739015	1.93438
					250275	-1067955	5.45447					313965	5021805	10.51					531345	8739015	1.99829
					250305	-1067955	5.03055					313995	5021805	10.5554					531375	8739015	2.04692
					250335	-1067955	4.36299					314025	5021805	10.5124					531405	8739015	2.08985
					250365	-1067955	4.07963					314055	5021805	10.3792					531435	8739015	2.10217
					250395	-1067955	3.87061					314085	5021805	10.2964					531465	8739015	2.10771
					250425	-1067955	3.80785					314115	5021805	10.3371					531495	8739015	2.15178
					250455	-1067955	3.9587					314145	5021805	10.345					531525	8739015	2.15772
					250485	-1067955	4.43925					314175	5021805	10.3458					531555	8739015	2.16234
					250515	-1067955	4.66313					314205	5021805	10.3699					531585	8739015	2.16688
					250545	-1067955	4.72577					314235	5021805	10.4066					531615	8739015	2.1713
					250575	-1067955	4.59255					314265	5021805	10.4196					531645	8739015	2.17567
					250605	-1067955	4.66719					314295	5021805	9.55182					531675	8739015	2.17995
					250635	-1067955	4.90749					314325	5021805	10.1575					531705	8739015	1.95649
					250665	-1067955	4.88582					314355	5021805	10.0448					528525	8738985	-1.55623
					250695	-1067955	4.9005					314385	5021805	9.96615					528555	8738985	-1.41771
					250725	-1067955	4.99396					314415	5021805	9.95175					528585	8738985	-1.44956
					250755	-1067955	4.98057					314445	5021805	10.0056					528615	8738985	-1.49773
					250785	-1067955	4.80485					314475	5021805	9.99218					528645	8738985	-1.54754
					250815	-1067955	4.32871					314505	5021805	9.94596					528675	8738985	-1.62837
					250845	-1067955	3.97729					314535	5021805	9.9303					528705	8738985	-1.67942
					250875	-1067955	4.2259					314565	5021805	9.19627					528735	8738985	-1.71167
					250905	-1067955	4.81626					314595	5021805	9.98313					528765	8738985	-1.72701
					250935	-1067955	5.08721					314625	5021805	9.99782					528795	8738985	-1.72822
					250965	-1067955	5.15094					314655	5021805	9.96938					528825	8738985	-1.72252
					250995	-1067955	5.03575					314685	5021805	9.90761					528855	8738985	-1.72548
					251025	-1067955	4.78305					314715	5021805	9.62295					528885	8738985	-1.74688
					251055	-1067955	5.07831					314745	5021805	8.802					528915	8738985	-1.75969
					251085	-1067955	5.38622					314775	5021805	9.79972					528945	8738985	-1.77034
					251115	-1067955	5.50552					314805	5021805	10.1561					528975	8738985	-1.76054
					251145	-1067955	5.61483					314835	5021805	10.2064					529005	8738985	-1.72223
					251175	-1067955	5.90355					314865	5021805	10.1588					529035	8738985	-1.70097
					251205	-1067955	6.04498					314895	5021805	10.0654					529065	8738985	-1.70267
					251235	-1067955	6.06407					314925	5021805	9.95156					529095	8738985	-1.69013
					251265	-1067955	0.095152					314955	5021805	9.80543					529125	8738985	-1.69225
					248835	-1067985	1.71594					314985	5021805	9.65476					529155	8738985	-1.67191
					248865	-1067985	8.34008					315015	5021805	9.5851					529185	8738985	-1.66808
					248895	-1067985	7.92515					315045	5021805	9.51982					529215	8738985	-1.61432
					248925	-1067985	7.58138					315075	5021805	5.00731					529245	8738985	-1.55415
					248955	-1067985	7.43132					312825	5021775	4.31752					529275	8738985	-1.51796
					248985	-1067985	7.89071					312855	5021775	9.28473					529305	8738985	-1.5024
					249015	-1067985	8.7095					312885	5021775	8.94358					529335	8738985	-1.46162
					249045	-1067985	9.09591					312915	5021775	8.46795					529365	8738985	-1.43637
					249075	-1067985	9.15107					312945	5021775	8.24243					529395	8738985	-1.43683
					249105	-1067985	9.04572					312975	5021775	8.63984					529425	8738985	-1.42896
					249135	-1067985	8.8825					313005	5021775	8.6361					529455	8738985	-1.43396
					249165	-1067985	8.98183					313035	5021775	8.53092					529485	8738985	-1.39774
					249195	-1067985	9.08926					313065	5021775	8.73898					529515	8738985	-1.36292
					249225	-1067985	9.07349					313095	5021775	8.95673					529545	8738985	-1.31455
					249255	-1067985	9.01165					313125	5021775	8.87451					529575	8738985	-1.25683
					249285	-1067985	8.96113					313155	5021775	8.8326					529605	8738985	-1.2026
					249315	-1067985	8.98016					313185	5021775	9.10057					529635	8738985	-1.152
					249345	-1067985	8.99823					313215	5021775	9.35975					529665	8738985	-1.09115
					249375	-1067985	8.97669					313245	5021775	9.45495					529695	8738985	-1.01574
					249405	-1067985	8.95104					313275	5021775	9.57357					529725	8738985	-0.95774
					249435	-1067985	8.91444					313305	5021775	9.83976					529755	8738985	-0.907674
					249465	-1067985	8.86347					313335	5021775	9.99083					529785	8738985	-0.844128
					249495	-1067985	8.85867					313365	5021775	10.0295					529815	8738985	-0.798893
					249525	-1067985	8.78275					313395	5021775	10.1286					529845	8738985	-0.741519
					249555	-1067985	8.60207					313425	5021775	10.188					529875	8738985	-0.675538
					249585	-1067985	8.25876					313455	5021775	10.1618					529905	8738985	-0.60495
					249615	-1067985	7.78832					313485	5021775	10.2282					529935	8738985	-0.531916
					249645	-1067985	7.53999					313515	5021775	10.4258					529965	8738985	-0.459878
					249675	-1067985	7.2841					313545	5021775	10.5245					529995	8738985	-0.414481
					249705	-1067985	6.68019					313575	5021775	10.5983					530025	8738985	-0.533086
					249735	-1067985	5.71096					313605	5021775	10.6477					530055	8738985	-0.580658
					249765	-1067985	4.61458					313635	5021775	10.6777					530085	8738985	-0.51734
					249795	-1067985	3.58381					313665	5021775	10.7543					530115	8738985	-0.454503
					249825	-1067985	2.32699					313695	5021775	10.7394					530145	8738985	-0.405275
					249855	-1067985	2.55837					313725	5021775	10.7347					530175	8738985	-0.34987
					249885	-1067985	3.24718					313755	5021775	10.7584					530205	8738985	-0.291277
					249915	-1067985	4.25194					313785	5021775	10.7778					530235	8738985	-0.225636
					249945	-1067985	5.00606					313815	5021775	9.93893					530265	8738985	-0.150659
					249975	-1067985	4.89088					313845	5021775	10.7508					530295	8738985	-0.0715395
					250005	-1067985	4.88938					313875	5021775	10.7426					530325	8738985	-0.00106983
					250035	-1067985	4.80932					313905	5021775	10.6386					530355	8738985	0.0734074
					250065	-1067985	5.20062					313935	5021775	10.5139					530385	8738985	0.149255
					250095	-1067985	5.64383					313965	5021775	10.5159					530415	8738985	0.234542
					250125	-1067985	6.17122					313995	5021775	10.5385					530445	8738985	0.326236
					250155	-1067985	6.45979					314025	5021775	10.4126					530475	8738985	0.396964
					250185	-1067985	6.38365					314055	5021775	10.2651					530505	8738985	0.459937
					250215	-1067985	5.93492					314085	5021775	10.3049					530535	8738985	0.537508
					250245	-1067985	5.68241					314115	5021775	10.3343					530565	8738985	0.604576
					250275	-1067985	5.30358					314145	5021775	10.3322					530595	8738985	0.708782
					250305	-1067985	4.97426					314175	5021775	10.3326					530625	8738985	0.777443
					250335	-1067985	4.48641					314205	5021775	10.3741					530655	8738985	0.853672
					250365	-1067985	4.17597					314235	5021775	10.4019					530685	8738985	0.937994
					250395	-1067985	4.27413					314265	5021775	10.3693					530715	8738985	1.00489
					250425	-1067985	3.95571					314295	5021775	9.43925					530745	8738985	1.06263
					250455	-1067985	4.09615					314325	5021775	9.97139					530775	8738985	1.11177
					250485	-1067985	4.09382					314355	5021775	9.88427					530805	8738985	1.14681
					250515	-1067985	4.18615					314385	5021775	9.88423					530835	8738985	1.19539
					250545	-1067985	4.51075					314415	5021775	9.96262					530865	8738985	1.24999
					250575	-1067985	4.58442					314445	5021775	10.0657					530895	8738985	1.32022
					250605	-1067985	4.76551					314475	5021775	10.0356					530925	8738985	1.40292
					250635	-1067985	5.05817					314505	5021775	9.92539					530955	8738985	1.34897
					250665	-1067985	5.06811					314535	5021775	9.84005					530985	8738985	1.40879
					250695	-1067985	5.02786					314565	5021775	9.07143					531015	8738985	1.45515
					250725	-1067985	4.99335					314595	5021775	9.78999					531045	8738985	1.49223
					250755	-1067985	4.76431					314625	5021775	9.83747					531075	8738985	1.54549
					250785	-1067985	4.28048					314655	5021775	9.85852					531105	8738985	1.60813
					250815	-1067985	3.73961					314685	5021775	9.91251					531135	8738985	1.6695
					250845	-1067985	3.77337					314715	5021775	9.83685					531165	8738985	1.71916
					250875	-1067985	4.11217					314745	5021775	9.67211					531195	8738985	1.76243
					250905	-1067985	4.53789					314775	5021775	9.82762					531225	8738985	1.80735
					250935	-1067985	4.73178					314805	5021775	10.1465					531255	8738985	1.8455
					250965	-1067985	4.83923					314835	5021775	10.2395					531285	8738985	1.89207
					250995	-1067985	5.023					314865	5021775	10.2211					531315	8738985	1.95029
					251025	-1067985	5.04359					314895	5021775	10.1606					531345	8738985	2.00984
					251055	-1067985	5.28126					314925	5021775	10.0666					531375	8738985	2.06046
					251085	-1067985	5.57791					314955	5021775	9.90964					531405	8738985	2.09931
					251115	-1067985	5.76962					314985	5021775	9.67825					531435	8738985	2.11212
					251145	-1067985	5.8643					315015	5021775	9.4878					531465	8738985	2.11624
					251175	-1067985	5.9943					315045	5021775	9.31328					531495	8738985	2.16174
					251205	-1067985	6.25094					315075	5021775	4.93575					531525	8738985	2.16729
					251235	-1067985	6.29674					312825	5021745	4.29023					531555	8738985	2.1713
					251265	-1067985	0.161331					312855	5021745	9.24494					531585	8738985	2.1752
					248835	-1068015	1.7042					312885	5021745	8.91339					531615	8738985	2.17901
					248865	-1068015	8.67004					312915	5021745	8.39321					531645	8738985	2.18272
					248895	-1068015	8.33393					312945	5021745	8.37017					531675	8738985	2.18637
					248925	-1068015	7.94025					312975	5021745	8.8046					531705	8738985	1.96227
					248955	-1068015	7.36777					313005	5021745	8.82475					528525	8738955	-1.52688
					248985	-1068015	7.30947					313035	5021745	8.72207					528555	8738955	-1.38495
					249015	-1068015	8.0099					313065	5021745	8.8111					528585	8738955	-1.42175
					249045	-1068015	8.84007					313095	5021745	9.00331					528615	8738955	-1.46555
					249075	-1068015	9.124					313125	5021745	8.90522					528645	8738955	-1.50463
					249105	-1068015	9.09373					313155	5021745	8.75343					528675	8738955	-1.56837
					249135	-1068015	8.92408					313185	5021745	8.86318					528705	8738955	-1.61033
					249165	-1068015	8.90845					313215	5021745	9.2035					528735	8738955	-1.63715
					249195	-1068015	9.00074					313245	5021745	9.29594					528765	8738955	-1.64996
					249225	-1068015	9.03289					313275	5021745	9.51595					528795	8738955	-1.6519
					249255	-1068015	9.01546					313305	5021745	9.8135					528825	8738955	-1.6451
					249285	-1068015	8.97033					313335	5021745	9.99905					528855	8738955	-1.64206
					249315	-1068015	8.88533					313365	5021745	10.056					528885	8738955	-1.65317
					249345	-1068015	8.70477					313395	5021745	10.1096					528915	8738955	-1.66379
					249375	-1068015	8.55798					313425	5021745	10.1207					528945	8738955	-1.67838
					249405	-1068015	8.58764					313455	5021745	10.0788					528975	8738955	-1.66023
					249435	-1068015	8.72297					313485	5021745	10.1403					529005	8738955	-1.63581
					249465	-1068015	8.82619					313515	5021745	10.3149					529035	8738955	-1.63564
					249495	-1068015	8.84063					313545	5021745	10.4394					529065	8738955	-1.63384
					249525	-1068015	8.75255					313575	5021745	10.5253					529095	8738955	-1.6307
					249555	-1068015	8.61313					313605	5021745	10.5765					529125	8738955	-1.65332
					249585	-1068015	8.45254					313635	5021745	10.6143					529155	8738955	-1.64418
					249615	-1068015	8.01409					313665	5021745	10.6872					529185	8738955	-1.64531
					249645	-1068015	7.33422					313695	5021745	10.6809					529215	8738955	-1.60368
					249675	-1068015	6.63346					313725	5021745	10.6779					529245	8738955	-1.56024
					249705	-1068015	5.72204					313755	5021745	9.88132					529275	8738955	-1.53105
					249735	-1068015	4.43108					313785	5021745	9.91008					529305	8738955	-1.48877
					249765	-1068015	3.3956					313815	5021745	9.90522					529335	8738955	-1.47796
					249795	-1068015	2.44667					313845	5021745	10.7451					529365	8738955	-1.45103
					249825	-1068015	2.44696					313875	5021745	10.8806					529395	8738955	-1.45866
					249855	-1068015	3.43097					313905	5021745	10.9208					529425	8738955	-1.4534
					249885	-1068015	4.34279					313935	5021745	10.8186					529455	8738955	-1.41206
					249915	-1068015	4.92554					313965	5021745	10.6935					529485	8738955	-1.37014
					249945	-1068015	5.15049					313995	5021745	10.5886					529515	8738955	-1.31505
					249975	-1068015	5.13163					314025	5021745	10.3545					529545	8738955	-1.29172
					250005	-1068015	5.31663					314055	5021745	10.1997					529575	8738955	-1.22779
					250035	-1068015	5.16138					314085	5021745	10.256					529605	8738955	-1.16859
					250065	-1068015	5.14607					314115	5021745	10.31					529635	8738955	-1.11825
					250095	-1068015	5.32393					314145	5021745	10.356					529665	8738955	-1.06849
					250125	-1068015	5.80552					314175	5021745	10.4106					529695	8738955	-0.998715
					250155	-1068015	6.27799					314205	5021745	10.4577					529725	8738955	-0.943897
					250185	-1068015	6.2713					314235	5021745	10.4227					529755	8738955	-0.901238
					250215	-1068015	5.82611					314265	5021745	10.2957					529785	8738955	-0.83037
					250245	-1068015	5.25094					314295	5021745	10.0145					529815	8738955	-0.789168
					250275	-1068015	4.67591					314325	5021745	9.89396					529845	8738955	-0.725175
					250305	-1068015	4.39801					314355	5021745	9.9184					529875	8738955	-0.652696
					250335	-1068015	4.11348					314385	5021745	10.0131					529905	8738955	-0.58361
					250365	-1068015	4.191					314415	5021745	10.1326					529935	8738955	-0.510578
					250395	-1068015	4.26671					314445	5021745	10.1576					529965	8738955	-0.459165
					250425	-1068015	4.20611					314475	5021745	10.0888					529995	8738955	-0.407462
					250455	-1068015	4.14285					314505	5021745	9.93798					530025	8738955	-0.49711
					250485	-1068015	3.85671					314535	5021745	9.81683					530055	8738955	-0.578313
					250515	-1068015	3.96953					314565	5021745	9.76518					530085	8738955	-0.513389
					250545	-1068015	4.36928					314595	5021745	9.73653					530115	8738955	-0.439784
					250575	-1068015	4.79793					314625	5021745	9.71657					530145	8738955	-0.377127
					250605	-1068015	4.80665					314655	5021745	9.78119					530175	8738955	-0.319093
					250635	-1068015	5.02165					314685	5021745	9.84496					530205	8738955	-0.264785
					250665	-1068015	4.92828					314715	5021745	9.95198					530235	8738955	-0.208854
					250695	-1068015	4.90144					314745	5021745	9.82852					530265	8738955	-0.145417
					250725	-1068015	4.88729					314775	5021745	9.85639					530295	8738955	-0.0636134
					250755	-1068015	4.72546					314805	5021745	10.0904					530325	8738955	0.0100772
					250785	-1068015	4.26076					314835	5021745	10.2111					530355	8738955	0.0760033
					250815	-1068015	4.25641					314865	5021745	10.2538					530385	8738955	0.14397
					250845	-1068015	4.44738					314895	5021745	10.2215					530415	8738955	0.203932
					250875	-1068015	4.56528					314925	5021745	10.1207					530445	8738955	0.292108
					250905	-1068015	4.61662					314955	5021745	9.96815					530475	8738955	0.36755
					250935	-1068015	4.7281					314985	5021745	9.73579					530505	8738955	0.432229
					250965	-1068015	4.96113					315015	5021745	9.46988					530535	8738955	0.499928
					250995	-1068015	5.31058					315045	5021745	9.18126					530565	8738955	0.593473
					251025	-1068015	5.90781					315075	5021745	4.83762					530595	8738955	0.69962
					251055	-1068015	5.8464					312825	5021715	4.25565					530625	8738955	0.772841
					251085	-1068015	5.91265					312855	5021715	9.1197					530655	8738955	0.852629
					251115	-1068015	6.06864					312885	5021715	8.8429					530685	8738955	0.936922
					251145	-1068015	6.23319					312915	5021715	8.48837					530715	8738955	1.02401
					251175	-1068015	6.43993					312945	5021715	8.45759					530745	8738955	1.08248
					251205	-1068015	6.74252					312975	5021715	8.77165					530775	8738955	1.12534
					251235	-1068015	6.80231					313005	5021715	8.95314					530805	8738955	1.16352
					251265	-1068015	0.230418					313035	5021715	8.94994					530835	8738955	1.21828
					248835	-1068045	1.67606					313065	5021715	8.9667					530865	8738955	1.27583
					248865	-1068045	9.07039					313095	5021715	9.10159					530895	8738955	1.35166
					248895	-1068045	8.81292					313125	5021715	8.98289					530925	8738955	1.4427
					248925	-1068045	8.56857					313155	5021715	8.74906					530955	8738955	1.38912
					248955	-1068045	8.04725					313185	5021715	8.74921					530985	8738955	1.45118
					248985	-1068045	7.57753					313215	5021715	9.06706					531015	8738955	1.49763
					249015	-1068045	7.7004					313245	5021715	9.24016					531045	8738955	1.53017
					249045	-1068045	8.30164					313275	5021715	9.48424					531075	8738955	1.57588
					249075	-1068045	8.80836					313305	5021715	9.71258					531105	8738955	1.63282
					249105	-1068045	9.01873					313335	5021715	9.87756					531135	8738955	1.67783
					249135	-1068045	9.02418					313365	5021715	9.99705					531165	8738955	1.73327
					249165	-1068045	8.97547					313395	5021715	10.0841					531195	8738955	1.78076
					249195	-1068045	8.98002					313425	5021715	10.0763					531225	8738955	1.81235
					249225	-1068045	8.9972					313455	5021715	10.0036					531255	8738955	1.86341
					249255	-1068045	8.89454					313485	5021715	10.0487					531285	8738955	1.9195
					249285	-1068045	8.58286					313515	5021715	10.1902					531315	8738955	1.9693
					249315	-1068045	8.17829					313545	5021715	10.3415					531345	8738955	2.01724
					249345	-1068045	7.77657					313575	5021715	10.4582					531375	8738955	2.07353
					249375	-1068045	7.58097					313605	5021715	10.4833					531405	8738955	2.1089
					249405	-1068045	7.60279					313635	5021715	10.4847					531435	8738955	2.1184
					249435	-1068045	7.89325					313665	5021715	10.5562					531465	8738955	2.12433
					249465	-1068045	8.3785					313695	5021715	10.5764					531495	8738955	2.17167
					249495	-1068045	8.66847					313725	5021715	10.6022					531525	8738955	2.17692
					249525	-1068045	7.1048					313755	5021715	9.81389					531555	8738955	2.18023
					249555	-1068045	8.62335					313785	5021715	9.82557					531585	8738955	2.1835
					249585	-1068045	8.40676					313815	5021715	9.81894					531615	8738955	2.18669
					249615	-1068045	7.79852					313845	5021715	9.82852					531645	8738955	2.18977
					249645	-1068045	6.79659					313875	5021715	10.7835					531675	8738955	2.19278
					249675	-1068045	5.72151					313905	5021715	10.8394					531705	8738955	1.96803
					249705	-1068045	4.67679					313935	5021715	10.8046					528525	8738925	-1.49393
					249735	-1068045	3.58921					313965	5021715	10.7688					528555	8738925	-1.35449
					249765	-1068045	2.56893					313995	5021715	10.5839					528585	8738925	-1.39062
					249795	-1068045	2.35126					314025	5021715	10.2676					528615	8738925	-1.43712
					249825	-1068045	3.36416					314055	5021715	10.1324					528645	8738925	-1.46571
					249855	-1068045	4.57263					314085	5021715	10.176					528675	8738925	-1.50727
					249885	-1068045	4.74982					314115	5021715	10.213					528705	8738925	-1.53964
					249915	-1068045	4.97117					314145	5021715	10.3143					528735	8738925	-1.56084
					249945	-1068045	4.84523					314175	5021715	10.4173					528765	8738925	-1.56834
					249975	-1068045	4.8916					314205	5021715	10.4576					528795	8738925	-1.57623
					250005	-1068045	4.91529					314235	5021715	10.3684					528825	8738925	-1.56508
					250035	-1068045	5.19194					314265	5021715	10.1989					528855	8738925	-1.5589
					250065	-1068045	5.26463					314295	5021715	9.97623					528885	8738925	-1.55543
					250095	-1068045	5.35801					314325	5021715	9.98762					528915	8738925	-1.56804
					250125	-1068045	5.63011					314355	5021715	10.0851					528945	8738925	-1.5598
					250155	-1068045	6.12731					314385	5021715	10.1518					528975	8738925	-1.55317
					250185	-1068045	6.1455					314415	5021715	10.1879					529005	8738925	-1.54892
					250215	-1068045	5.40659					314445	5021715	10.1646					529035	8738925	-1.5498
					250245	-1068045	4.57305					314475	5021715	10.1323					529065	8738925	-1.53871
					250275	-1068045	4.08378					314505	5021715	10.1028					529095	8738925	-1.54667
					250305	-1068045	3.78971					314535	5021715	10.0441					529125	8738925	-1.5869
					250335	-1068045	3.98004					314565	5021715	9.95431					529155	8738925	-1.59522
					250365	-1068045	4.42422					314595	5021715	9.85645					529185	8738925	-1.60292
					250395	-1068045	4.72199					314625	5021715	9.73122					529215	8738925	-1.57445
					250425	-1068045	4.58371					314655	5021715	9.70602					529245	8738925	-1.53418
					250455	-1068045	4.42977					314685	5021715	9.79294					529275	8738925	-1.50145
					250485	-1068045	4.43668					314715	5021715	9.92574					529305	8738925	-1.43947
					250515	-1068045	4.57641					314745	5021715	10.0327					529335	8738925	-1.45233
					250545	-1068045	4.80005					314775	5021715	10.0454					529365	8738925	-1.42201
					250575	-1068045	5.08126					314805	5021715	10.1195					529395	8738925	-1.43057
					250605	-1068045	4.89005					314835	5021715	10.1152					529425	8738925	-1.41528
					250635	-1068045	4.37322					314865	5021715	10.1205					529455	8738925	-1.38364
					250665	-1068045	4.10025					314895	5021715	10.1399					529485	8738925	-1.31182
					250695	-1068045	3.99389					314925	5021715	10.0984					529515	8738925	-1.27093
					250725	-1068045	4.38421					314955	5021715	10.005					529545	8738925	-1.23384
					250755	-1068045	4.49763					314985	5021715	9.80999					529575	8738925	-1.19217
					250785	-1068045	4.79642					315015	5021715	9.53092					529605	8738925	-1.13064
					250815	-1068045	5.12435					315045	5021715	9.19687					529635	8738925	-1.07401
					250845	-1068045	5.19783					315075	5021715	4.73722					529665	8738925	-1.02683
					250875	-1068045	5.11285					312825	5021685	4.22409					529695	8738925	-0.964859
					250905	-1068045	5.11713					312855	5021685	9.07506					529725	8738925	-0.910529
					250935	-1068045	5.27195					312885	5021685	8.84608					529755	8738925	-0.874828
					250965	-1068045	5.44683					312915	5021685	8.58247					529785	8738925	-0.807188
					250995	-1068045	5.98017					312945	5021685	8.4866					529815	8738925	-0.771882
					251025	-1068045	6.39887					312975	5021685	8.63986					529845	8738925	-0.697296
					251055	-1068045	6.35057					313005	5021685	9.00751					529875	8738925	-0.626245
					251085	-1068045	6.25594					313035	5021685	9.0723					529905	8738925	-0.556724
					251115	-1068045	6.33545					313065	5021685	9.06218					529935	8738925	-0.48143
					251145	-1068045	6.52514					313095	5021685	9.09034					529965	8738925	-0.436603
					251175	-1068045	6.95267					313125	5021685	8.98461					529995	8738925	-0.381774
					251205	-1068045	7.15866					313155	5021685	8.77894					530025	8738925	-0.444059
					251235	-1068045	7.24129					313185	5021685	8.69055					530055	8738925	-0.557123
					251265	-1068045	0.280907					313215	5021685	9.01571					530085	8738925	-0.49225
					248835	-1068075	1.6427					313245	5021685	9.2322					530115	8738925	-0.419608
					248865	-1068075	9.3505					313275	5021685	9.45204					530145	8738925	-0.344378
					248895	-1068075	7.69751					313305	5021685	9.63578					530175	8738925	-0.278382
					248925	-1068075	9.04965					313335	5021685	9.73903					530205	8738925	-0.221499
					248955	-1068075	8.74577					313365	5021685	9.89066					530235	8738925	-0.174335
					248985	-1068075	8.23767					313395	5021685	10.0157					530265	8738925	-0.112923
					249015	-1068075	7.96041					313425	5021685	10.0438					530295	8738925	-0.032441
					249045	-1068075	8.10222					313455	5021685	10.021					530325	8738925	0.0349266
					249075	-1068075	8.41926					313485	5021685	10.0059					530355	8738925	0.100952
					249105	-1068075	8.66858					313515	5021685	10.0645					530385	8738925	0.163389
					249135	-1068075	8.81188					313545	5021685	10.1878					530415	8738925	0.208729
					249165	-1068075	8.87769					313575	5021685	10.3364					530445	8738925	0.271788
					249195	-1068075	8.866					313605	5021685	10.3887					530475	8738925	0.339181
					249225	-1068075	8.7652					313635	5021685	10.3978					530505	8738925	0.412349
					249255	-1068075	8.4034					313665	5021685	10.4606					530535	8738925	0.472929
					249285	-1068075	8.0149					313695	5021685	10.4728					530565	8738925	0.558676
					249315	-1068075	7.80274					313725	5021685	10.4918					530595	8738925	0.665929
					249345	-1068075	7.32973					313755	5021685	10.4944					530625	8738925	0.745426
					249375	-1068075	6.77738					313785	5021685	10.4876					530655	8738925	0.820153
					249405	-1068075	6.67509					313815	5021685	10.4794					530685	8738925	0.899849
					249435	-1068075	6.80864					313845	5021685	10.4655					530715	8738925	1.029
					249465	-1068075	7.21417					313875	5021685	10.5911					530745	8738925	1.10203
					249495	-1068075	7.80374					313905	5021685	10.74					530775	8738925	1.1513
					249525	-1068075	8.26166					313935	5021685	10.769					530805	8738925	1.18176
					249555	-1068075	8.39276					313965	5021685	10.7304					530835	8738925	1.23556
					249585	-1068075	8.04008					313995	5021685	10.4323					530865	8738925	1.31282
					249615	-1068075	7.1832					314025	5021685	10.1646					530895	8738925	1.38452
					249645	-1068075	5.83161					314055	5021685	10.1218					530925	8738925	1.4752
					249675	-1068075	4.60166					314085	5021685	10.2044					530955	8738925	1.42477
					249705	-1068075	3.62008					314115	5021685	10.2521					530985	8738925	1.48851
					249735	-1068075	2.9159					314145	5021685	10.3545					531015	8738925	1.53883
					249765	-1068075	2.57528					314175	5021685	10.4286					531045	8738925	1.57597
					249795	-1068075	3.22961					314205	5021685	10.421					531075	8738925	1.61818
					249825	-1068075	4.63647					314235	5021685	10.3112					531105	8738925	1.6655
					249855	-1068075	5.06475					314265	5021685	10.1851					531135	8738925	1.69499
					249885	-1068075	5.10444					314295	5021685	10.0684					531165	8738925	1.74536
					249915	-1068075	5.19977					314325	5021685	10.1532					531195	8738925	1.79388
					249945	-1068075	5.0008					314355	5021685	10.221					531225	8738925	1.82782
					249975	-1068075	4.53917					314385	5021685	10.1938					531255	8738925	1.88149
					250005	-1068075	4.81607					314415	5021685	10.1811					531285	8738925	1.93899
					250035	-1068075	5.13564					314445	5021685	10.1596					531315	8738925	1.98463
					250065	-1068075	5.54728					314475	5021685	10.149					531345	8738925	2.02838
					250095	-1068075	5.56048					314505	5021685	10.1406					531375	8738925	2.08381
					250125	-1068075	5.57944					314535	5021685	10.0872					531405	8738925	2.11922
					250155	-1068075	5.67636					314565	5021685	9.99889					531435	8738925	2.12537
					250185	-1068075	5.46452					314595	5021685	9.93233					531465	8738925	2.13534
					250215	-1068075	4.5565					314625	5021685	9.81588					531495	8738925	2.18164
					250245	-1068075	3.77353					314655	5021685	9.68798					531525	8738925	2.18646
					250275	-1068075	3.78471					314685	5021685	9.71345					531555	8738925	2.18918
					250305	-1068075	4.37396					314715	5021685	9.89031					531585	8738925	2.19181
					250335	-1068075	5.00604					314745	5021685	10.1019					531615	8738925	2.19436
					250365	-1068075	5.32781					314775	5021685	10.2272					531645	8738925	2.19681
					250395	-1068075	5.07793					314805	5021685	10.1257					531675	8738925	2.19916
					250425	-1068075	4.67993					314835	5021685	10.0554					531705	8738925	1.97378
					250455	-1068075	4.57753					314865	5021685	10.1114					528525	8738895	-1.45542
					250485	-1068075	4.69113					314895	5021685	10.0805					528555	8738895	-1.31168
					250515	-1068075	4.87901					314925	5021685	10.0097					528585	8738895	-1.35177
					250545	-1068075	4.80469					314955	5021685	9.92738					528615	8738895	-1.40896
					250575	-1068075	4.50768					314985	5021685	9.79023					528645	8738895	-1.42952
					250605	-1068075	4.1303					315015	5021685	9.57192					528675	8738895	-1.45695
					250635	-1068075	3.90145					315045	5021685	9.28059					528705	8738895	-1.46908
					250665	-1068075	3.73751					315075	5021685	4.66414					528735	8738895	-1.48236
					250695	-1068075	3.82486					312825	5021655	4.20647					528765	8738895	-1.48355
					250725	-1068075	4.05071					312855	5021655	9.01241					528795	8738895	-1.48972
					250755	-1068075	4.06709					312885	5021655	8.81358					528825	8738895	-1.47799
					250785	-1068075	4.48397					312915	5021655	8.54978					528855	8738895	-1.47274
					250815	-1068075	5.06491					312945	5021655	8.44339					528885	8738895	-1.46342
					250845	-1068075	5.4067					312975	5021655	8.52739					528915	8738895	-1.45447
					250875	-1068075	5.61504					313005	5021655	8.85634					528945	8738895	-1.4477
					250905	-1068075	5.87582					313035	5021655	9.00335					528975	8738895	-1.45083
					250935	-1068075	5.96548					313065	5021655	9.04895					529005	8738895	-1.44499
					250965	-1068075	6.12527					313095	5021655	8.91733					529035	8738895	-1.44397
					250995	-1068075	6.49726					313125	5021655	8.88561					529065	8738895	-1.43518
					251025	-1068075	6.59582					313155	5021655	8.9019					529095	8738895	-1.45143
					251055	-1068075	6.57589					313185	5021655	8.69935					529125	8738895	-1.49687
					251085	-1068075	6.5098					313215	5021655	9.01989					529155	8738895	-1.52855
					251115	-1068075	6.56267					313245	5021655	9.20502					529185	8738895	-1.54619
					251145	-1068075	6.90401					313275	5021655	9.35081					529215	8738895	-1.52074
					251175	-1068075	7.14793					313305	5021655	9.57425					529245	8738895	-1.47941
					251205	-1068075	7.36259					313335	5021655	9.67466					529275	8738895	-1.44591
					251235	-1068075	7.45744					313365	5021655	9.8192					529305	8738895	-1.38719
					251265	-1068075	0.313633					313395	5021655	9.95502					529335	8738895	-1.39504
					248835	-1068105	1.59947					313425	5021655	10.0167					529365	8738895	-1.35804
					248865	-1068105	9.527					313455	5021655	10.056					529395	8738895	-1.35072
					248895	-1068105	9.34232					313485	5021655	10.0397					529425	8738895	-1.32924
					248925	-1068105	9.22032					313515	5021655	9.99555					529455	8738895	-1.29394
					248955	-1068105	9.05274					313545	5021655	10.0259					529485	8738895	-1.25929
					248985	-1068105	8.68007					313575	5021655	10.1428					529515	8738895	-1.20255
					249015	-1068105	8.35767					313605	5021655	10.2542					529545	8738895	-1.18234
					249045	-1068105	8.26702					313635	5021655	10.3107					529575	8738895	-1.12993
					249075	-1068105	8.17478					313665	5021655	10.3705					529605	8738895	-1.09512
					249105	-1068105	8.13003					313695	5021655	10.3506					529635	8738895	-1.03661
					249135	-1068105	8.20796					313725	5021655	10.3366					529665	8738895	-0.984907
					249165	-1068105	8.33957					313755	5021655	10.3196					529695	8738895	-0.926429
					249195	-1068105	8.33103					313785	5021655	10.3208					529725	8738895	-0.871924
					249225	-1068105	8.06269					313815	5021655	9.6177					529755	8738895	-0.821021
					249255	-1068105	7.66332					313845	5021655	10.4138					529785	8738895	-0.761068
					249285	-1068105	7.75474					313875	5021655	10.4744					529815	8738895	-0.717995
					249315	-1068105	7.97739					313905	5021655	10.5845					529845	8738895	-0.648704
					249345	-1068105	6.93975					313935	5021655	10.6462					529875	8738895	-0.58433
					249375	-1068105	5.95132					313965	5021655	10.5412					529905	8738895	-0.515972
					249405	-1068105	6.12663					313995	5021655	10.2458					529935	8738895	-0.435595
					249435	-1068105	6.14043					314025	5021655	10.1519					529965	8738895	-0.383661
					249465	-1068105	6.31683					314055	5021655	10.2364					529995	8738895	-0.329581
					249495	-1068105	6.59161					314085	5021655	10.3656					530025	8738895	-0.36444
					249525	-1068105	7.1103					314115	5021655	10.3931					530055	8738895	-0.515639
					249555	-1068105	7.57183					314145	5021655	10.4308					530085	8738895	-0.45629
					249585	-1068105	7.26025					314175	5021655	10.4222					530115	8738895	-0.386817
					249615	-1068105	6.22198					314205	5021655	10.3436					530145	8738895	-0.306738
					249645	-1068105	4.86726					314235	5021655	10.1977					530175	8738895	-0.226429
					249675	-1068105	4.06795					314265	5021655	10.1361					530205	8738895	-0.159121
					249705	-1068105	3.33898					314295	5021655	10.105					530235	8738895	-0.106461
					249735	-1068105	2.72305					314325	5021655	10.1652					530265	8738895	-0.0441499
					249765	-1068105	3.28608					314355	5021655	10.1682					530295	8738895	0.0279032
					249795	-1068105	4.28941					314385	5021655	10.0812					530325	8738895	0.0800902
					249825	-1068105	5.29314					314415	5021655	10.0364					530355	8738895	0.142173
					249855	-1068105	5.43609					314445	5021655	10.001					530385	8738895	0.204429
					249885	-1068105	5.74416					314475	5021655	9.95652					530415	8738895	0.243905
					249915	-1068105	5.49042					314505	5021655	9.90631					530445	8738895	0.285251
					249945	-1068105	5.47067					314535	5021655	9.8555					530475	8738895	0.333755
					249975	-1068105	5.41763					314565	5021655	9.87839					530505	8738895	0.401093
					250005	-1068105	5.39563					314595	5021655	9.93356					530535	8738895	0.466472
					250035	-1068105	5.43774					314625	5021655	9.90689					530565	8738895	0.544927
					250065	-1068105	5.75666					314655	5021655	9.79426					530595	8738895	0.635838
					250095	-1068105	5.80647					314685	5021655	9.69545					530625	8738895	0.728506
					250125	-1068105	5.38014					314715	5021655	9.78474					530655	8738895	0.791025
					250155	-1068105	4.92608					314745	5021655	9.93589					530685	8738895	0.868922
					250185	-1068105	4.46257					314775	5021655	10.0884					530715	8738895	1.03319
					250215	-1068105	3.83308					314805	5021655	10.1973					530745	8738895	1.13502
					250245	-1068105	3.43601					314835	5021655	10.1851					530775	8738895	1.18073
					250275	-1068105	4.00674					314865	5021655	10.1413					530805	8738895	1.20661
					250305	-1068105	5.49074					314895	5021655	10.0756					530835	8738895	1.25667
					250335	-1068105	5.76158					314925	5021655	9.98183					530865	8738895	1.33946
					250365	-1068105	5.46163					314955	5021655	9.86764					530895	8738895	1.40979
					250395	-1068105	5.00837					314985	5021655	9.66071					530925	8738895	1.50181
					250425	-1068105	4.55623					315015	5021655	9.50483					530955	8738895	1.45988
					250455	-1068105	4.39511					315045	5021655	9.37035					530985	8738895	1.5272
					250485	-1068105	4.45739					315075	5021655	4.60842					531015	8738895	1.57825
					250515	-1068105	4.41326					312825	5021625	4.1918					531045	8738895	1.6174
					250545	-1068105	3.98311					312855	5021625	8.95242					531075	8738895	1.66374
					250575	-1068105	3.68495					312885	5021625	8.73845					531105	8738895	1.69649
					250605	-1068105	3.76432					312915	5021625	8.47943					531135	8738895	1.72432
					250635	-1068105	4.08738					312945	5021625	8.43604					531165	8738895	1.76837
					250665	-1068105	4.59305					312975	5021625	8.52188					531195	8738895	1.81204
					250695	-1068105	4.79381					313005	5021625	8.65176					531225	8738895	1.85827
					250725	-1068105	4.93982					313035	5021625	8.79366					531255	8738895	1.90111
					250755	-1068105	4.7367					313065	5021625	8.78178					531285	8738895	1.94876
					250785	-1068105	4.9041					313095	5021625	8.79285					531315	8738895	1.99401
					250815	-1068105	5.31078					313125	5021625	8.87266					531345	8738895	2.04165
					250845	-1068105	5.73039					313155	5021625	9.07016					531375	8738895	2.09256
					250875	-1068105	6.1431					313185	5021625	8.87421					531405	8738895	2.12887
					250905	-1068105	6.35722					313215	5021625	9.08241					531435	8738895	2.13705
					250935	-1068105	6.43274					313245	5021625	9.20187					531465	8738895	2.14858
					250965	-1068105	6.46353					313275	5021625	9.28091					531495	8738895	2.19195
					250995	-1068105	6.63811					313305	5021625	9.5061					531525	8738895	2.19607
					251025	-1068105	6.62567					313335	5021625	9.61845					531555	8738895	2.19811
					251055	-1068105	6.58318					313365	5021625	9.72632					531585	8738895	2.20011
					251085	-1068105	6.57375					313395	5021625	9.85211					531615	8738895	2.20203
					251115	-1068105	6.88416					313425	5021625	9.93514					531645	8738895	2.20384
					251145	-1068105	7.15772					313455	5021625	10.0372					531675	8738895	2.20555
					251175	-1068105	7.41685					313485	5021625	10.0832					531705	8738895	1.97951
					251205	-1068105	7.56929					313515	5021625	10.0607					528525	8738865	-1.42282
					251235	-1068105	7.57373					313545	5021625	10.0488					528555	8738865	-1.26451
					251265	-1068105	0.344319					313575	5021625	10.0797					528585	8738865	-1.30042
					248835	-1068135	1.54342					313605	5021625	10.1444					528615	8738865	-1.36381
					248865	-1068135	9.58078					313635	5021625	10.1987					528645	8738865	-1.38053
					248895	-1068135	9.42792					313665	5021625	10.2921					528675	8738865	-1.39427
					248925	-1068135	9.27056					313695	5021625	10.3006					528705	8738865	-1.39115
					248955	-1068135	9.17325					313725	5021625	10.2754					528735	8738865	-1.39729
					248985	-1068135	8.96976					313755	5021625	10.2618					528765	8738865	-1.39388
					249015	-1068135	8.74188					313785	5021625	10.2853					528795	8738865	-1.39269
					249045	-1068135	8.38107					313815	5021625	10.3803					528825	8738865	-1.38531
					249075	-1068135	7.71986					313845	5021625	10.4386					528855	8738865	-1.3851
					249105	-1068135	7.28639					313875	5021625	10.4739					528885	8738865	-1.36048
					249135	-1068135	7.23291					313905	5021625	10.5301					528915	8738865	-1.34806
					249165	-1068135	7.36673					313935	5021625	10.5772					528945	8738865	-1.34707
					249195	-1068135	7.30195					313965	5021625	10.3801					528975	8738865	-1.3392
					249225	-1068135	6.89831					313995	5021625	10.1491					529005	8738865	-1.33324
					249255	-1068135	6.57153					314025	5021625	10.2028					529035	8738865	-1.32918
					249285	-1068135	6.85655					314055	5021625	10.3488					529065	8738865	-1.32278
					249315	-1068135	6.96682					314085	5021625	10.4793					529095	8738865	-1.34058
					249345	-1068135	5.78776					314115	5021625	10.4526					529125	8738865	-1.38017
					249375	-1068135	5.06425					314145	5021625	10.3678					529155	8738865	-1.43067
					249405	-1068135	5.98942					314175	5021625	10.2454					529185	8738865	-1.46133
					249435	-1068135	6.15266					314205	5021625	10.1037					529215	8738865	-1.43947
					249465	-1068135	6.13415					314235	5021625	9.99121					529245	8738865	-1.40345
					249495	-1068135	6.00345					314265	5021625	9.97421					529275	8738865	-1.36942
					249525	-1068135	6.01201					314295	5021625	9.94726					529305	8738865	-1.32713
					249555	-1068135	6.16678					314325	5021625	9.92328					529335	8738865	-1.32248
					249585	-1068135	6.01928					314355	5021625	9.8704					529365	8738865	-1.29947
					249615	-1068135	5.17177					314385	5021625	9.78649					529395	8738865	-1.25911
					249645	-1068135	4.40185					314415	5021625	9.76391					529425	8738865	-1.2293
					249675	-1068135	3.98926					314445	5021625	9.75576					529455	8738865	-1.19186
					249705	-1068135	3.5011					314475	5021625	9.73192					529485	8738865	-1.17115
					249735	-1068135	3.39336					314505	5021625	9.68488					529515	8738865	-1.14878
					249765	-1068135	4.49044					314535	5021625	9.67796					529545	8738865	-1.11294
					249795	-1068135	5.45258					314565	5021625	9.76233					529575	8738865	-1.08774
					249825	-1068135	5.69499					314595	5021625	9.85085					529605	8738865	-1.04089
					249855	-1068135	6.02463					314625	5021625	9.90613					529635	8738865	-1.00234
					249885	-1068135	5.94962					314655	5021625	9.92614					529665	8738865	-0.950282
					249915	-1068135	5.81256					314685	5021625	9.85176					529695	8738865	-0.890121
					249945	-1068135	5.93261					314715	5021625	9.78019					529725	8738865	-0.827714
					249975	-1068135	6.29354					314745	5021625	9.80306					529755	8738865	-0.768729
					250005	-1068135	6.12818					314775	5021625	9.89374					529785	8738865	-0.699913
					250035	-1068135	5.83798					314805	5021625	10.0177					529815	8738865	-0.642957
					250065	-1068135	5.886					314835	5021625	10.1284					529845	8738865	-0.58102
					250095	-1068135	5.82549					314865	5021625	10.1507					529875	8738865	-0.515661
					250125	-1068135	5.5262					314895	5021625	10.0468					529905	8738865	-0.448807
					250155	-1068135	4.85274					314925	5021625	9.93304					529935	8738865	-0.36514
					250185	-1068135	4.24542					314955	5021625	9.82642					529965	8738865	-0.303318
					250215	-1068135	4.05846					314985	5021625	9.60225					529995	8738865	-0.254687
					250245	-1068135	3.98044					315015	5021625	9.45053					530025	8738865	-0.265258
					250275	-1068135	5.1957					315045	5021625	9.36332					530055	8738865	-0.451066
					250305	-1068135	5.91244					315075	5021625	4.58002					530085	8738865	-0.404255
					250335	-1068135	5.61949					312825	5021595	4.15983					530115	8738865	-0.333378
					250365	-1068135	5.19123					312855	5021595	8.86482					530145	8738865	-0.256113
					250395	-1068135	4.69775					312885	5021595	8.68864					530175	8738865	-0.170605
					250425	-1068135	4.28523					312915	5021595	8.41809					530205	8738865	-0.0916723
					250455	-1068135	4.16284					312945	5021595	8.42135					530235	8738865	-0.0288304
					250485	-1068135	4.12664					312975	5021595	8.52359					530265	8738865	0.0427891
					250515	-1068135	4.07803					313005	5021595	8.50773					530295	8738865	0.111036
					250545	-1068135	3.9353					313035	5021595	8.54487					530325	8738865	0.151625
					250575	-1068135	4.10225					313065	5021595	8.58713					530355	8738865	0.207646
					250605	-1068135	4.63641					313095	5021595	8.7584					530385	8738865	0.263888
					250635	-1068135	5.17475					313125	5021595	8.96765					530415	8738865	0.300343
					250665	-1068135	5.78458					313155	5021595	9.14564					530445	8738865	0.328473
					250695	-1068135	5.85297					313185	5021595	9.04347					530475	8738865	0.359201
					250725	-1068135	5.89726					313215	5021595	9.20267					530505	8738865	0.410108
					250755	-1068135	5.63453					313245	5021595	9.30903					530535	8738865	0.478063
					250785	-1068135	5.65261					313275	5021595	9.31346					530565	8738865	0.556006
					250815	-1068135	5.78667					313305	5021595	9.4999					530595	8738865	0.632361
					250845	-1068135	6.04846					313335	5021595	9.64074					530625	8738865	0.711522
					250875	-1068135	6.34897					313365	5021595	9.70455					530655	8738865	0.780028
					250905	-1068135	6.52856					313395	5021595	9.77442					530685	8738865	0.860948
					250935	-1068135	6.5544					313425	5021595	9.83895					530715	8738865	1.03378
					250965	-1068135	6.83157					313455	5021595	9.96537					530745	8738865	1.13471
					250995	-1068135	6.85189					313485	5021595	10.0541					530775	8738865	1.18673
					251025	-1068135	6.78464					313515	5021595	10.1098					530805	8738865	1.23853
					251055	-1068135	6.67979					313545	5021595	10.1628					530835	8738865	1.27932
					251085	-1068135	6.77309					313575	5021595	10.1698					530865	8738865	1.34358
					251115	-1068135	6.84877					313605	5021595	10.1745					530895	8738865	1.42544
					251145	-1068135	7.21182					313635	5021595	10.205					530925	8738865	1.51697
					251175	-1068135	7.59302					313665	5021595	10.2939					530955	8738865	1.4897
					251205	-1068135	7.72125					313695	5021595	10.3077					530985	8738865	1.56549
					251235	-1068135	7.65858					313725	5021595	10.2896					531015	8738865	1.60932
					251265	-1068135	0.379349					313755	5021595	10.2771					531045	8738865	1.64947
					248835	-1068165	1.48543					313785	5021595	10.2681					531075	8738865	1.69745
					248865	-1068165	9.52693					313815	5021595	10.3075					531105	8738865	1.72283
					248895	-1068165	9.46549					313845	5021595	10.3586					531135	8738865	1.75273
					248925	-1068165	9.31799					313875	5021595	10.4177					531165	8738865	1.80196
					248955	-1068165	9.22574					313905	5021595	10.4788					531195	8738865	1.84197
					248985	-1068165	9.17204					313935	5021595	10.509					531225	8738865	1.88839
					249015	-1068165	8.91751					313965	5021595	10.2472					531255	8738865	1.92245
					249045	-1068165	7.86456					313995	5021595	10.0873					531285	8738865	1.96214
					249075	-1068165	6.7903					314025	5021595	10.1661					531315	8738865	2.00716
					249105	-1068165	6.23563					314055	5021595	10.3367					531345	8738865	2.05524
					249135	-1068165	6.09271					314085	5021595	10.3934					531375	8738865	2.10188
					249165	-1068165	6.10905					314115	5021595	10.3508					531405	8738865	2.1375
					249195	-1068165	5.98022					314145	5021595	10.1921					531435	8738865	2.14833
					249225	-1068165	5.65456					314175	5021595	9.99122					531465	8738865	2.16015
					249255	-1068165	5.33247					314205	5021595	9.83031					531495	8738865	2.19341
					249285	-1068165	5.15514					314235	5021595	9.77481					531525	8738865	2.20582
					249315	-1068165	4.87174					314265	5021595	9.79895					531555	8738865	2.20694
					249345	-1068165	4.2859					314295	5021595	9.74741					531585	8738865	2.20832
					249375	-1068165	4.416					314325	5021595	9.66535					531615	8738865	2.2096
					249405	-1068165	5.2612					314355	5021595	9.56369					531645	8738865	2.21076
					249435	-1068165	6.08597					314385	5021595	9.48543					531675	8738865	2.21185
					249465	-1068165	6.11263					314415	5021595	9.49363					531705	8738865	1.98524
					249495	-1068165	5.97798					314445	5021595	9.52606					528525	8738835	-1.38061
					249525	-1068165	5.73541					314475	5021595	9.51987					528555	8738835	-1.21791
					249555	-1068165	5.45588					314505	5021595	9.49411					528585	8738835	-1.25006
					249585	-1068165	5.17645					314535	5021595	9.50659					528615	8738835	-1.29493
					249615	-1068165	4.6382					314565	5021595	9.57489					528645	8738835	-1.31046
					249645	-1068165	4.05791					314595	5021595	9.66063					528675	8738835	-1.31725
					249675	-1068165	3.92833					314625	5021595	9.78119					528705	8738835	-1.30803
					249705	-1068165	4.10021					314655	5021595	9.93093					528735	8738835	-1.30915
					249735	-1068165	4.3776					314685	5021595	9.98724					528765	8738835	-1.30391
					249765	-1068165	5.65892					314715	5021595	9.95732					528795	8738835	-1.2996
					249795	-1068165	5.93037					314745	5021595	9.92657					528825	8738835	-1.29599
					249825	-1068165	6.36261					314775	5021595	9.9243					528855	8738835	-1.28078
					249855	-1068165	6.24937					314805	5021595	9.94483					528885	8738835	-1.26131
					249885	-1068165	6.35321					314835	5021595	9.99686					528915	8738835	-1.25043
					249915	-1068165	6.22037					314865	5021595	10.0668					528945	8738835	-1.24028
					249945	-1068165	6.37756					314895	5021595	10.0433					528975	8738835	-1.22745
					249975	-1068165	6.74712					314925	5021595	9.94427					529005	8738835	-1.22424
					250005	-1068165	6.51863					314955	5021595	9.76352					529035	8738835	-1.21981
					250035	-1068165	6.3672					314985	5021595	9.55927					529065	8738835	-1.21682
					250065	-1068165	5.99431					315015	5021595	9.43973					529095	8738835	-1.22625
					250095	-1068165	5.91909					315045	5021595	9.3177					529125	8738835	-1.26226
					250125	-1068165	5.93698					315075	5021595	4.57941					529155	8738835	-1.3043
					250155	-1068165	5.57429					312825	5021565	4.11461					529185	8738835	-1.34309
					250185	-1068165	5.05174					312855	5021565	8.80732					529215	8738835	-1.33485
					250215	-1068165	4.87905					312885	5021565	8.69457					529245	8738835	-1.3056
					250245	-1068165	5.03984					312915	5021565	8.39157					529275	8738835	-1.2725
					250275	-1068165	5.71719					312945	5021565	8.33594					529305	8738835	-1.24677
					250305	-1068165	5.70928					312975	5021565	8.42111					529335	8738835	-1.23562
					250335	-1068165	5.26453					313005	5021565	8.40717					529365	8738835	-1.22327
					250365	-1068165	4.9005					313035	5021565	8.39479					529395	8738835	-1.19051
					250395	-1068165	4.29761					313065	5021565	8.47609					529425	8738835	-1.15448
					250425	-1068165	4.22745					313095	5021565	8.72505					529455	8738835	-1.11574
					250455	-1068165	4.58641					313125	5021565	8.96991					529485	8738835	-1.09094
					250485	-1068165	4.84933					313155	5021565	9.10718					529515	8738835	-1.05918
					250515	-1068165	5.21114					313185	5021565	9.10144					529545	8738835	-1.05542
					250545	-1068165	5.4474					313215	5021565	9.23896					529575	8738835	-1.02267
					250575	-1068165	5.67489					313245	5021565	9.27715					529605	8738835	-1.0023
					250605	-1068165	5.97194					313275	5021565	9.26507					529635	8738835	-0.948395
					250635	-1068165	5.98557					313305	5021565	9.50278					529665	8738835	-0.91347
					250665	-1068165	6.05997					313335	5021565	9.67255					529695	8738835	-0.848928
					250695	-1068165	6.25962					313365	5021565	9.69233					529725	8738835	-0.784365
					250725	-1068165	6.22893					313395	5021565	9.69477					529755	8738835	-0.724402
					250755	-1068165	5.98889					313425	5021565	9.74895					529785	8738835	-0.648778
					250785	-1068165	6.02055					313455	5021565	9.87641					529815	8738835	-0.578822
					250815	-1068165	6.12029					313485	5021565	9.9591					529845	8738835	-0.509981
					250845	-1068165	6.48416					313515	5021565	10.014					529875	8738835	-0.432328
					250875	-1068165	6.38319					313545	5021565	10.1035					529905	8738835	-0.362175
					250905	-1068165	6.45806					313575	5021565	10.1762					529935	8738835	-0.276899
					250935	-1068165	6.73514					313605	5021565	10.2199					529965	8738835	-0.21445
					250965	-1068165	6.94401					313635	5021565	10.2439					529995	8738835	-0.172795
					250995	-1068165	7.15504					313665	5021565	10.2545					530025	8738835	-0.156799
					251025	-1068165	7.09444					313695	5021565	10.3109					530055	8738835	-0.372813
					251055	-1068165	6.90874					313725	5021565	10.3038					530085	8738835	-0.335463
					251085	-1068165	6.89172					313755	5021565	10.2797					530115	8738835	-0.266862
					251115	-1068165	6.75641					313785	5021565	10.2303					530145	8738835	-0.194673
					251145	-1068165	6.96205					313815	5021565	10.2336					530175	8738835	-0.111376
					251175	-1068165	7.36146					313845	5021565	10.2516					530205	8738835	-0.0228217
					251205	-1068165	7.51183					313875	5021565	10.3257					530235	8738835	0.0520538
					251235	-1068165	7.51641					313905	5021565	10.3845					530265	8738835	0.127137
					251265	-1068165	0.417062					313935	5021565	10.3835					530295	8738835	0.184792
					248835	-1068195	1.42658					313965	5021565	10.1713					530325	8738835	0.23206
					248865	-1068195	9.39818					313995	5021565	10.0744					530355	8738835	0.286049
					248895	-1068195	9.35377					314025	5021565	10.0993					530385	8738835	0.338254
					248925	-1068195	9.29461					314055	5021565	10.1718					530415	8738835	0.372962
					248955	-1068195	9.315					314085	5021565	10.1569					530445	8738835	0.392881
					248985	-1068195	9.223					314115	5021565	10.102					530475	8738835	0.402992
					249015	-1068195	8.1739					314145	5021565	9.96156					530505	8738835	0.438049
					249045	-1068195	6.73073					314175	5021565	9.80399					530535	8738835	0.498983
					249075	-1068195	5.80862					314205	5021565	9.75024					530565	8738835	0.570296
					249105	-1068195	5.53775					314235	5021565	9.73276					530595	8738835	0.638705
					249135	-1068195	5.37823					314265	5021565	9.71284					530625	8738835	0.69548
					249165	-1068195	5.25716					314295	5021565	9.61835					530655	8738835	0.769331
					249195	-1068195	5.01931					314325	5021565	9.5269					530685	8738835	0.851449
					249225	-1068195	4.90117					314355	5021565	9.36958					530715	8738835	0.991816
					249255	-1068195	4.63879					314385	5021565	9.22172					530745	8738835	1.09437
					249285	-1068195	4.18544					314415	5021565	9.23672					530775	8738835	1.16798
					249315	-1068195	3.70149					314445	5021565	9.24934					530805	8738835	1.25888
					249345	-1068195	3.89289					314475	5021565	9.23685					530835	8738835	1.3075
					249375	-1068195	4.71662					314505	5021565	9.24722					530865	8738835	1.3618
					249405	-1068195	5.97803					314535	5021565	9.34447					530895	8738835	1.43893
					249435	-1068195	6.11784					314565	5021565	9.50094					530925	8738835	1.53228
					249465	-1068195	6.14298					314595	5021565	9.65612					530955	8738835	1.51515
					249495	-1068195	6.06357					314625	5021565	9.78668					530985	8738835	1.59115
					249525	-1068195	6.02798					314655	5021565	9.91656					531015	8738835	1.63627
					249555	-1068195	5.6861					314685	5021565	10.0056					531045	8738835	1.67652
					249585	-1068195	5.14936					314715	5021565	10.0591					531075	8738835	1.7263
					249615	-1068195	4.46734					314745	5021565	10.0481					531105	8738835	1.75101
					249645	-1068195	3.63753					314775	5021565	9.98877					531135	8738835	1.77831
					249675	-1068195	4.16456					314805	5021565	9.93608					531165	8738835	1.83357
					249705	-1068195	4.45355					314835	5021565	9.95584					531195	8738835	1.87178
					249735	-1068195	5.1393					314865	5021565	10.0329					531225	8738835	1.91349
					249765	-1068195	6.13171					314895	5021565	10.0406					531255	8738835	1.9452
					249795	-1068195	6.55245					314925	5021565	9.96824					531285	8738835	1.98405
					249825	-1068195	6.57007					314955	5021565	9.75938					531315	8738835	2.02583
					249855	-1068195	6.49771					314985	5021565	9.54337					531345	8738835	2.06899
					249885	-1068195	6.49636					315015	5021565	9.44284					531375	8738835	2.11167
					249915	-1068195	6.59927					315045	5021565	9.28599					531405	8738835	2.1459
					249945	-1068195	6.96605					315075	5021565	4.58989					531435	8738835	2.15603
					249975	-1068195	6.92361					312825	5021535	4.06882					531465	8738835	2.16945
					250005	-1068195	6.94439					312855	5021535	8.77918					531495	8738835	2.18496
					250035	-1068195	6.65446					312885	5021535	8.72069					531525	8738835	2.21534
					250065	-1068195	6.20707					312915	5021535	8.40858					531555	8738835	2.21589
					250095	-1068195	5.95705					312945	5021535	8.21786					531585	8738835	2.21659
					250125	-1068195	6.01051					312975	5021535	8.30001					531615	8738835	2.21719
					250155	-1068195	6.0008					313005	5021535	8.32868					531645	8738835	2.21772
					250185	-1068195	5.63183					313035	5021535	8.40226					531675	8738835	2.21819
					250215	-1068195	5.33961					313065	5021535	8.38025					531705	8738835	1.99094
					250245	-1068195	5.34862					313095	5021535	8.64094					528525	8738805	-1.3394
					250275	-1068195	5.33894					313125	5021535	8.9637					528555	8738805	-1.15585
					250305	-1068195	5.19156					313155	5021535	9.06121					528585	8738805	-1.20388
					250335	-1068195	4.84743					313185	5021535	9.09369					528615	8738805	-1.2188
					250365	-1068195	4.31914					313215	5021535	9.18917					528645	8738805	-1.23338
					250395	-1068195	4.01225					313245	5021535	9.19359					528675	8738805	-1.23633
					250425	-1068195	4.37714					313275	5021535	9.19909					528705	8738805	-1.22688
					250455	-1068195	5.30529					313305	5021535	9.37203					528735	8738805	-1.22397
					250485	-1068195	5.90713					313335	5021535	9.51452					528765	8738805	-1.219
					250515	-1068195	6.14224					313365	5021535	9.5977					528795	8738805	-1.2162
					250545	-1068195	6.29216					313395	5021535	9.65803					528825	8738805	-1.19478
					250575	-1068195	6.53289					313425	5021535	9.75104					528855	8738805	-1.17562
					250605	-1068195	6.46295					313455	5021535	9.87309					528885	8738805	-1.15783
					250635	-1068195	6.38035					313485	5021535	9.97021					528915	8738805	-1.14084
					250665	-1068195	6.43552					313515	5021535	10.0301					528945	8738805	-1.1317
					250695	-1068195	6.48506					313545	5021535	10.104					528975	8738805	-1.11972
					250725	-1068195	6.593					313575	5021535	10.1934					529005	8738805	-1.12438
					250755	-1068195	6.49294					313605	5021535	10.2518					529035	8738805	-1.12412
					250785	-1068195	6.53404					313635	5021535	10.2709					529065	8738805	-1.11853
					250815	-1068195	6.64756					313665	5021535	10.2751					529095	8738805	-1.1221
					250845	-1068195	6.74326					313695	5021535	10.3404					529125	8738805	-1.15965
					250875	-1068195	6.67515					313725	5021535	10.3349					529155	8738805	-1.18854
					250905	-1068195	6.65839					313755	5021535	10.2886					529185	8738805	-1.22618
					250935	-1068195	6.76212					313785	5021535	10.2121					529215	8738805	-1.217
					250965	-1068195	7.02304					313815	5021535	10.194					529245	8738805	-1.19329
					250995	-1068195	7.2116					313845	5021535	10.2012					529275	8738805	-1.16846
					251025	-1068195	7.22122					313875	5021535	10.2868					529305	8738805	-1.15271
					251055	-1068195	7.17408					313905	5021535	10.3474					529335	8738805	-1.13857
					251085	-1068195	6.97977					313935	5021535	10.3626					529365	8738805	-1.12634
					251115	-1068195	6.74996					313965	5021535	10.2136					529395	8738805	-1.11523
					251145	-1068195	6.65593					313995	5021535	10.0969					529425	8738805	-1.08759
					251175	-1068195	6.73418					314025	5021535	10.061					529455	8738805	-1.04545
					251205	-1068195	6.90704					314055	5021535	10.0577					529485	8738805	-1.0164
					251235	-1068195	7.09068					314085	5021535	9.96429					529515	8738805	-0.979764
					251265	-1068195	0.464528					314115	5021535	9.88272					529545	8738805	-0.969022
					248835	-1068225	1.351					314145	5021535	9.78244					529575	8738805	-0.953765
					248865	-1068225	9.26726					314175	5021535	9.72802					529605	8738805	-0.922277
					248895	-1068225	9.25685					314205	5021535	9.73883					529635	8738805	-0.897806
					248925	-1068225	9.31124					314235	5021535	9.68666					529665	8738805	-0.848039
					248955	-1068225	9.32759					314265	5021535	9.56247					529695	8738805	-0.80325
					248985	-1068225	8.47753					314295	5021535	9.39467					529725	8738805	-0.743783
					249015	-1068225	6.9394					314325	5021535	9.27227					529755	8738805	-0.680082
					249045	-1068225	5.8893					314355	5021535	9.14749					529785	8738805	-0.610522
					249075	-1068225	5.50075					314385	5021535	9.09593					529815	8738805	-0.532959
					249105	-1068225	5.41515					314415	5021535	9.16234					529845	8738805	-0.449138
					249135	-1068225	5.41658					314445	5021535	9.21646					529875	8738805	-0.362479
					249165	-1068225	5.04344					314475	5021535	9.22383					529905	8738805	-0.282025
					249195	-1068225	4.9162					314505	5021535	9.30948					529935	8738805	-0.198744
					249225	-1068225	4.72633					314535	5021535	9.5337					529965	8738805	-0.138749
					249255	-1068225	4.62091					314565	5021535	9.77132					529995	8738805	-0.091666
					249285	-1068225	4.36513					314595	5021535	9.91015					530025	8738805	-0.0627324
					249315	-1068225	4.14516					314625	5021535	9.97784					530055	8738805	-0.297136
					249345	-1068225	4.89316					314655	5021535	10.051					530085	8738805	-0.263172
					249375	-1068225	5.94482					314685	5021535	10.082					530115	8738805	-0.203215
					249405	-1068225	6.11513					314715	5021535	10.105					530145	8738805	-0.136383
					249435	-1068225	5.84091					314745	5021535	10.106					530175	8738805	-0.0587946
					249465	-1068225	6.22071					314775	5021535	10.0368					530205	8738805	0.0392155
					249495	-1068225	6.18056					314805	5021535	9.95365					530235	8738805	0.123773
					249525	-1068225	6.05488					314835	5021535	9.92524					530265	8738805	0.206466
					249555	-1068225	5.71388					314865	5021535	9.99073					530295	8738805	0.256109
					249585	-1068225	5.11811					314895	5021535	9.99794					530325	8738805	0.307461
					249615	-1068225	4.21677					314925	5021535	9.94589					530355	8738805	0.366167
					249645	-1068225	4.27393					314955	5021535	9.80377					530385	8738805	0.414629
					249675	-1068225	4.62981					314985	5021535	9.58099					530415	8738805	0.452064
					249705	-1068225	5.50795					315015	5021535	9.42111					530445	8738805	0.463395
					249735	-1068225	6.06486					315045	5021535	9.2614					530475	8738805	0.462187
					249765	-1068225	6.65557					315075	5021535	4.59853					530505	8738805	0.479745
					249795	-1068225	6.64809					312825	5021505	4.02357					530535	8738805	0.530754
					249825	-1068225	6.75944					312855	5021505	8.73461					530565	8738805	0.592055
					249855	-1068225	6.87626					312885	5021505	8.79165					530595	8738805	0.652276
					249885	-1068225	7.00297					312915	5021505	8.51724					530625	8738805	0.704611
					249915	-1068225	7.41796					312945	5021505	8.18463					530655	8738805	0.770502
					249945	-1068225	7.34273					312975	5021505	8.17665					530685	8738805	0.842953
					249975	-1068225	7.1645					313005	5021505	8.31151					530715	8738805	0.950117
					250005	-1068225	7.16498					313035	5021505	8.46649					530745	8738805	1.06926
					250035	-1068225	6.99008					313065	5021505	8.27508					530775	8738805	1.15344
					250065	-1068225	6.63553					313095	5021505	8.4726					530805	8738805	1.27018
					250095	-1068225	6.12582					313125	5021505	8.95321					530835	8738805	1.33376
					250125	-1068225	5.89896					313155	5021505	9.06969					530865	8738805	1.3944
					250155	-1068225	5.81806					313185	5021505	9.1082					530895	8738805	1.47302
					250185	-1068225	5.50455					313215	5021505	9.20511					530925	8738805	1.55848
					250215	-1068225	5.32871					313245	5021505	9.2189					530955	8738805	1.53909
					250245	-1068225	5.12438					313275	5021505	9.18838					530985	8738805	1.6103
					250275	-1068225	4.73858					313305	5021505	9.29637					531015	8738805	1.66226
					250305	-1068225	4.48848					313335	5021505	9.42569					531045	8738805	1.70492
					250335	-1068225	4.1568					313365	5021505	9.50701					531075	8738805	1.74854
					250365	-1068225	3.71068					313395	5021505	9.6173					531105	8738805	1.78586
					250395	-1068225	4.14534					313425	5021505	9.75013					531135	8738805	1.81013
					250425	-1068225	4.95638					313455	5021505	9.88606					531165	8738805	1.86063
					250455	-1068225	5.82034					313485	5021505	9.99244					531195	8738805	1.897
					250485	-1068225	6.1915					313515	5021505	10.0819					531225	8738805	1.93837
					250515	-1068225	6.46621					313545	5021505	10.1448					531255	8738805	1.97234
					250545	-1068225	6.86408					313575	5021505	10.2189					531285	8738805	2.00899
					250575	-1068225	6.99688					313605	5021505	10.2935					531315	8738805	2.04574
					250605	-1068225	7.07834					313635	5021505	10.3053					531345	8738805	2.08166
					250635	-1068225	7.10986					313665	5021505	10.3603					531375	8738805	2.1207
					250665	-1068225	7.11809					313695	5021505	10.357					531405	8738805	2.15441
					250695	-1068225	7.04431					313725	5021505	10.3445					531435	8738805	2.1643
					250725	-1068225	7.14863					313755	5021505	10.2821					531465	8738805	2.17881
					250755	-1068225	7.0109					313785	5021505	10.1809					531495	8738805	2.18343
					250785	-1068225	6.92659					313815	5021505	10.1323					531525	8738805	2.21563
					250815	-1068225	6.88855					313845	5021505	10.1439					531555	8738805	2.22515
					250845	-1068225	6.91845					313875	5021505	10.266					531585	8738805	2.2249
					250875	-1068225	6.89858					313905	5021505	10.3202					531615	8738805	2.22478
					250905	-1068225	6.92367					313935	5021505	10.3446					531645	8738805	2.22468
					250935	-1068225	6.96955					313965	5021505	10.2042					531675	8738805	2.22451
					250965	-1068225	7.04539					313995	5021505	10.0005					531705	8738805	1.99664
					250995	-1068225	7.18266					314025	5021505	9.91468					528525	8738775	-1.29965
					251025	-1068225	7.28113					314055	5021505	9.9481					528555	8738775	-1.09503
					251055	-1068225	7.16733					314085	5021505	9.86455					528585	8738775	-1.13975
					251085	-1068225	7.00055					314115	5021505	9.76695					528615	8738775	-1.14687
					251115	-1068225	6.81935					314145	5021505	9.6815					528645	8738775	-1.15674
					251145	-1068225	6.61045					314175	5021505	9.6256					528675	8738775	-1.15661
					251175	-1068225	6.49662					314205	5021505	9.58905					528705	8738775	-1.1542
					251205	-1068225	6.65461					314235	5021505	9.50278					528735	8738775	-1.14509
					251235	-1068225	6.86764					314265	5021505	9.39238					528765	8738775	-1.13546
					251265	-1068225	0.512857					314295	5021505	9.24553					528795	8738775	-1.11092
					248835	-1068255	1.26481					314325	5021505	9.14803					528825	8738775	-1.08932
					248865	-1068255	9.27967					314355	5021505	9.12379					528855	8738775	-1.0708
					248895	-1068255	9.31334					314385	5021505	9.22538					528885	8738775	-1.04487
					248925	-1068255	9.26605					314415	5021505	9.34205					528915	8738775	-1.02398
					248955	-1068255	8.57213					314445	5021505	9.41755					528945	8738775	-1.01689
					248985	-1068255	7.17202					314475	5021505	9.44822					528975	8738775	-1.01542
					249015	-1068255	5.95995					314505	5021505	9.59185					529005	8738775	-1.02145
					249045	-1068255	5.41009					314535	5021505	9.79636					529035	8738775	-1.01875
					249075	-1068255	5.51618					314565	5021505	9.89687					529065	8738775	-1.0208
					249105	-1068255	5.8278					314595	5021505	9.95978					529095	8738775	-1.02603
					249135	-1068255	5.88605					314625	5021505	9.99437					529125	8738775	-1.07443
					249165	-1068255	5.71671					314655	5021505	10.0526					529155	8738775	-1.09023
					249195	-1068255	5.55259					314685	5021505	10.073					529185	8738775	-1.12558
					249225	-1068255	5.58477					314715	5021505	10.12					529215	8738775	-1.10419
					249255	-1068255	5.60382					314745	5021505	10.1381					529245	8738775	-1.08183
					249285	-1068255	5.34953					314775	5021505	10.0794					529275	8738775	-1.0668
					249315	-1068255	5.60352					314805	5021505	9.99349					529305	8738775	-1.05619
					249345	-1068255	6.20092					314835	5021505	9.91348					529335	8738775	-1.04352
					249375	-1068255	6.24663					314865	5021505	9.92171					529365	8738775	-1.03415
					249405	-1068255	6.12611					314895	5021505	9.93064					529395	8738775	-1.03038
					249435	-1068255	6.02324					314925	5021505	9.92877					529425	8738775	-1.00143
					249465	-1068255	6.17493					314955	5021505	9.86554					529455	8738775	-0.962799
					249495	-1068255	6.21059					314985	5021505	9.63219					529485	8738775	-0.927435
					249525	-1068255	5.93582					315015	5021505	9.4271					529515	8738775	-0.894753
					249555	-1068255	5.52559					315045	5021505	9.2638					529545	8738775	-0.874098
					249585	-1068255	5.14136					315075	5021505	4.60659					529575	8738775	-0.854809
					249615	-1068255	4.89646					312825	5021475	3.98448					529605	8738775	-0.839678
					249645	-1068255	5.2511					312855	5021475	8.67854					529635	8738775	-0.810791
					249675	-1068255	5.58391					312885	5021475	8.81238					529665	8738775	-0.786652
					249705	-1068255	6.29037					312915	5021475	8.64357					529695	8738775	-0.736487
					249735	-1068255	6.43331					312945	5021475	8.19517					529725	8738775	-0.697867
					249765	-1068255	6.50753					312975	5021475	8.10428					529755	8738775	-0.632946
					249795	-1068255	6.705					313005	5021475	8.28933					529785	8738775	-0.567795
					249825	-1068255	7.12406					313035	5021475	8.44819					529815	8738775	-0.489183
					249855	-1068255	7.37423					313065	5021475	8.33794					529845	8738775	-0.394234
					249885	-1068255	7.87844					313095	5021475	8.37416					529875	8738775	-0.301888
					249915	-1068255	7.92751					313125	5021475	8.90078					529905	8738775	-0.21595
					249945	-1068255	7.73699					313155	5021475	9.03555					529935	8738775	-0.138074
					249975	-1068255	7.67515					313185	5021475	9.11128					529965	8738775	-0.0691562
					250005	-1068255	7.40673					313215	5021475	9.2215					529995	8738775	-0.0103199
					250035	-1068255	7.21828					313245	5021475	9.39234					530025	8738775	0.0265899
					250065	-1068255	6.91571					313275	5021475	9.36604					530055	8738775	-0.223912
					250095	-1068255	6.34663					313305	5021475	9.39573					530085	8738775	-0.198682
					250125	-1068255	6.00814					313335	5021475	9.47792					530115	8738775	-0.15508
					250155	-1068255	5.56317					313365	5021475	9.47117					530145	8738775	-0.0907996
					250185	-1068255	5.07039					313395	5021475	9.51141					530175	8738775	-0.0118377
					250215	-1068255	4.85827					313425	5021475	9.67135					530205	8738775	0.0937363
					250245	-1068255	4.48352					313455	5021475	9.82176					530235	8738775	0.192275
					250275	-1068255	4.21377					313485	5021475	9.8885					530265	8738775	0.279773
					250305	-1068255	3.82484					313515	5021475	9.97784					530295	8738775	0.331813
					250335	-1068255	3.67372					313545	5021475	10.0549					530325	8738775	0.378381
					250365	-1068255	3.86983					313575	5021475	10.1236					530355	8738775	0.437107
					250395	-1068255	4.45634					313605	5021475	10.2379					530385	8738775	0.489471
					250425	-1068255	5.31535					313635	5021475	10.27					530415	8738775	0.531192
					250455	-1068255	6.20699					313665	5021475	10.2675					530445	8738775	0.536511
					250485	-1068255	6.63127					313695	5021475	10.3088					530475	8738775	0.538342
					250515	-1068255	6.93049					313725	5021475	10.2909					530505	8738775	0.545147
					250545	-1068255	7.43026					313755	5021475	10.2517					530535	8738775	0.586008
					250575	-1068255	7.54901					313785	5021475	10.1705					530565	8738775	0.631299
					250605	-1068255	7.65209					313815	5021475	10.0948					530595	8738775	0.683743
					250635	-1068255	7.66325					313845	5021475	10.0735					530625	8738775	0.730685
					250665	-1068255	7.60986					313875	5021475	10.2101					530655	8738775	0.789135
					250695	-1068255	7.75552					313905	5021475	10.2201					530685	8738775	0.862488
					250725	-1068255	7.6156					313935	5021475	10.1853					530715	8738775	0.965721
					250755	-1068255	7.47116					313965	5021475	10.0598					530745	8738775	1.07508
					250785	-1068255	7.32713					313995	5021475	9.8287					530775	8738775	1.1614
					250815	-1068255	7.19512					314025	5021475	9.75933					530805	8738775	1.28133
					250845	-1068255	7.17213					314055	5021475	9.88962					530835	8738775	1.36438
					250875	-1068255	7.18163					314085	5021475	9.86791					530865	8738775	1.44172
					250905	-1068255	7.2578					314115	5021475	9.77836					530895	8738775	1.51809
					250935	-1068255	7.28968					314145	5021475	9.67385					530925	8738775	1.5972
					250965	-1068255	7.29437					314175	5021475	9.58564					530955	8738775	1.5677
					250995	-1068255	7.44306					314205	5021475	9.49553					530985	8738775	1.63714
					251025	-1068255	7.43654					314235	5021475	9.4224					531015	8738775	1.68638
					251055	-1068255	7.2751					314265	5021475	9.36449					531045	8738775	1.72782
					251085	-1068255	7.11588					314295	5021475	9.25072					531075	8738775	1.76107
					251115	-1068255	6.93392					314325	5021475	9.21454					531105	8738775	1.81076
					251145	-1068255	6.84412					314355	5021475	9.25208					531135	8738775	1.83881
					251175	-1068255	6.85747					314385	5021475	9.41879					531165	8738775	1.88658
					251205	-1068255	7.00189					314415	5021475	9.53231					531195	8738775	1.92289
					251235	-1068255	7.06792					314445	5021475	9.57807					531225	8738775	1.96098
					251265	-1068255	0.571313					314475	5021475	9.63018					531255	8738775	1.99804
					248835	-1068285	1.20167					314505	5021475	9.746					531285	8738775	2.02966
					248865	-1068285	9.29674					314535	5021475	9.77387					531315	8738775	2.0619
					248895	-1068285	9.17144					314565	5021475	9.70091					531345	8738775	2.0918
					248925	-1068285	8.51002					314595	5021475	9.73039					531375	8738775	2.1268
					248955	-1068285	7.28317					314625	5021475	9.86882					531405	8738775	2.16167
					248985	-1068285	6.09435					314655	5021475	10.0306					531435	8738775	2.17288
					249015	-1068285	5.55899					314685	5021475	10.1003					531465	8738775	2.1866
					249045	-1068285	5.6305					314715	5021475	10.1561					531495	8738775	2.19253
					249075	-1068285	6.35983					314745	5021475	10.1503					531525	8738775	2.205
					249105	-1068285	6.43057					314775	5021475	10.0889					531555	8738775	2.23276
					249135	-1068285	6.41744					314805	5021475	9.99891					531585	8738775	2.23323
					249165	-1068285	6.33517					314835	5021475	9.92178					531615	8738775	2.23235
					249195	-1068285	6.37685					314865	5021475	9.93075					531645	8738775	2.23162
					249225	-1068285	6.24373					314895	5021475	9.94876					531675	8738775	2.23082
					249255	-1068285	6.29671					314925	5021475	9.96424					531705	8738775	2.00232
					249285	-1068285	6.11616					314955	5021475	9.91242					528525	8738745	-1.23972
					249315	-1068285	6.23236					314985	5021475	9.67787					528555	8738745	-1.03882
					249345	-1068285	6.25159					315015	5021475	9.4768					528585	8738745	-1.05644
					249375	-1068285	6.28271					315045	5021475	9.30372					528615	8738745	-1.06832
					249405	-1068285	6.23699					315075	5021475	4.62129					528645	8738745	-1.07739
					249435	-1068285	6.39184					312825	5021445	3.95465					528675	8738745	-1.07754
					249465	-1068285	6.25482					312855	5021445	8.56645					528705	8738745	-1.08286
					249495	-1068285	6.3304					312885	5021445	8.6118					528735	8738745	-1.06887
					249525	-1068285	6.09482					312915	5021445	8.54038					528765	8738745	-1.03426
					249555	-1068285	5.83102					312945	5021445	8.08268					528795	8738745	-1.0073
					249585	-1068285	5.61023					312975	5021445	8.14103					528825	8738745	-0.990256
					249615	-1068285	5.57959					313005	5021445	8.2334					528855	8738745	-0.962199
					249645	-1068285	5.63291					313035	5021445	8.34423					528885	8738745	-0.934277
					249675	-1068285	6.05789					313065	5021445	8.34403					528915	8738745	-0.902505
					249705	-1068285	6.19764					313095	5021445	8.3198					528945	8738745	-0.897929
					249735	-1068285	6.17867					313125	5021445	8.81931					528975	8738745	-0.900596
					249765	-1068285	6.384					313155	5021445	8.8877					529005	8738745	-0.900937
					249795	-1068285	6.94599					313185	5021445	8.96878					529035	8738745	-0.899326
					249825	-1068285	7.47927					313215	5021445	9.19814					529065	8738745	-0.914728
					249855	-1068285	8.05654					313245	5021445	9.37743					529095	8738745	-0.923374
					249885	-1068285	8.18585					313275	5021445	9.4416					529125	8738745	-0.981759
					249915	-1068285	8.22878					313305	5021445	9.4463					529155	8738745	-0.995808
					249945	-1068285	8.30173					313335	5021445	9.50813					529185	8738745	-1.02374
					249975	-1068285	8.05966					313365	5021445	9.51136					529215	8738745	-0.996069
					250005	-1068285	7.74477					313395	5021445	9.46592					529245	8738745	-0.978669
					250035	-1068285	7.37643					313425	5021445	9.60117					529275	8738745	-0.965386
					250065	-1068285	6.90946					313455	5021445	9.76649					529305	8738745	-0.960449
					250095	-1068285	6.31728					313485	5021445	9.76493					529335	8738745	-0.946949
					250125	-1068285	5.96553					313515	5021445	9.80657					529365	8738745	-0.945292
					250155	-1068285	5.27793					313545	5021445	9.90364					529395	8738745	-0.947713
					250185	-1068285	4.25302					313575	5021445	9.97485					529425	8738745	-0.914962
					250215	-1068285	4.23826					313605	5021445	10.0636					529455	8738745	-0.876568
					250245	-1068285	3.7456					313635	5021445	10.0789					529485	8738745	-0.83498
					250275	-1068285	3.60987					313665	5021445	10.111					529515	8738745	-0.79784
					250305	-1068285	3.66531					313695	5021445	10.0912					529545	8738745	-0.777969
					250335	-1068285	3.92074					313725	5021445	10.114					529575	8738745	-0.752188
					250365	-1068285	4.52313					313755	5021445	10.1391					529605	8738745	-0.737379
					250395	-1068285	5.35781					313785	5021445	10.1021					529635	8738745	-0.742883
					250425	-1068285	6.42385					313815	5021445	10.0137					529665	8738745	-0.699665
					250455	-1068285	6.92544					313845	5021445	9.93733					529695	8738745	-0.676774
					250485	-1068285	7.21524					313875	5021445	10.0585					529725	8738745	-0.628009
					250515	-1068285	7.73308					313905	5021445	10.0423					529755	8738745	-0.582319
					250545	-1068285	7.80735					313935	5021445	9.9832					529785	8738745	-0.519322
					250575	-1068285	7.84973					313965	5021445	9.87008					529815	8738745	-0.43886
					250605	-1068285	7.86585					313995	5021445	9.69446					529845	8738745	-0.3364
					250635	-1068285	7.85007					314025	5021445	9.70932					529875	8738745	-0.248603
					250665	-1068285	7.86986					314055	5021445	9.9159					529905	8738745	-0.155175
					250695	-1068285	8.07166					314085	5021445	9.91744					529935	8738745	-0.0734089
					250725	-1068285	7.9423					314115	5021445	9.81656					529965	8738745	0.000791464
					250755	-1068285	7.7949					314145	5021445	9.6782					529995	8738745	0.0685941
					250785	-1068285	7.69249					314175	5021445	9.60156					530025	8738745	0.11058
					250815	-1068285	7.64162					314205	5021445	9.53743					530055	8738745	-0.136406
					250845	-1068285	7.651					314235	5021445	9.45469					530085	8738745	-0.126704
					250875	-1068285	7.61638					314265	5021445	9.37972					530115	8738745	-0.105981
					250905	-1068285	7.63224					314295	5021445	9.29243					530145	8738745	-0.0454748
					250935	-1068285	7.60198					314325	5021445	9.32398					530175	8738745	0.0350132
					250965	-1068285	7.54866					314355	5021445	9.43705					530205	8738745	0.138561
					250995	-1068285	7.50015					314385	5021445	9.59388					530235	8738745	0.246153
					251025	-1068285	7.51105					314415	5021445	9.6791					530265	8738745	0.342561
					251055	-1068285	7.36864					314445	5021445	9.68231					530295	8738745	0.406482
					251085	-1068285	7.15953					314475	5021445	9.73627					530325	8738745	0.453906
					251115	-1068285	7.01164					314505	5021445	9.82064					530355	8738745	0.50681
					251145	-1068285	7.03458					314535	5021445	9.74671					530385	8738745	0.562139
					251175	-1068285	7.1651					314565	5021445	9.5932					530415	8738745	0.608348
					251205	-1068285	7.36036					314595	5021445	9.63291					530445	8738745	0.619282
					251235	-1068285	7.38327					314625	5021445	9.7688					530475	8738745	0.623755
					251265	-1068285	0.618371					314655	5021445	9.91421					530505	8738745	0.630261
					248835	-1068315	1.16863					314685	5021445	10.0114					530535	8738745	0.665855
					248865	-1068315	8.99708					314715	5021445	10.0897					530565	8738745	0.70358
					248895	-1068315	8.58945					314745	5021445	10.0898					530595	8738745	0.748541
					248925	-1068315	7.63486					314775	5021445	10.0286					530625	8738745	0.787937
					248955	-1068315	6.50666					314805	5021445	9.96368					530655	8738745	0.839667
					248985	-1068315	5.84421					314835	5021445	9.9275					530685	8738745	0.915035
					249015	-1068315	5.93471					314865	5021445	9.95629					530715	8738745	1.0138
					249045	-1068315	6.37452					314895	5021445	9.9731					530745	8738745	1.11425
					249075	-1068315	6.96899					314925	5021445	9.96666					530775	8738745	1.19611
					249105	-1068315	6.87116					314955	5021445	9.91749					530805	8738745	1.30262
					249135	-1068315	6.79489					314985	5021445	9.72399					530835	8738745	1.3973
					249165	-1068315	6.99109					315015	5021445	9.54889					530865	8738745	1.49003
					249195	-1068315	7.03861					315045	5021445	9.33908					530895	8738745	1.56873
					249225	-1068315	6.71099					315075	5021445	4.63483					530925	8738745	1.64908
					249255	-1068315	6.2852					312825	5021415	3.91223					530955	8738745	1.60884
					249285	-1068315	6.12547					312855	5021415	8.41871					530985	8738745	1.66951
					249315	-1068315	6.21796					312885	5021415	8.3873					531015	8738745	1.71269
					249345	-1068315	6.51109					312915	5021415	8.25247					531045	8738745	1.75254
					249375	-1068315	6.64617					312945	5021415	7.80154					531075	8738745	1.78803
					249405	-1068315	6.89036					312975	5021415	8.16607					531105	8738745	1.83861
					249435	-1068315	6.68623					313005	5021415	8.22428					531135	8738745	1.86852
					249465	-1068315	6.5909					313035	5021415	8.28313					531165	8738745	1.91218
					249495	-1068315	6.44494					313065	5021415	8.28575					531195	8738745	1.94351
					249525	-1068315	6.28555					313095	5021415	8.40512					531225	8738745	1.98061
					249555	-1068315	5.99228					313125	5021415	8.71649					531255	8738745	2.01592
					249585	-1068315	5.7118					313155	5021415	8.72903					531285	8738745	2.04064
					249615	-1068315	5.78572					313185	5021415	8.82523					531315	8738745	2.07169
					249645	-1068315	5.77129					313215	5021415	9.18118					531345	8738745	2.09891
					249675	-1068315	5.99779					313245	5021415	9.32805					531375	8738745	2.12982
					249705	-1068315	5.86749					313275	5021415	9.4174					531405	8738745	2.16462
					249735	-1068315	6.11766					313305	5021415	9.45957					531435	8738745	2.17756
					249765	-1068315	6.67022					313335	5021415	9.5085					531465	8738745	2.18945
					249795	-1068315	7.54455					313365	5021415	9.53185					531495	8738745	2.19876
					249825	-1068315	7.93902					313395	5021415	9.46984					531525	8738745	2.19988
					249855	-1068315	8.06234					313425	5021415	9.54752					531555	8738745	2.23826
					249885	-1068315	8.13547					313455	5021415	9.72095					531585	8738745	2.24148
					249915	-1068315	8.47804					313485	5021415	9.74089					531615	8738745	2.23992
					249945	-1068315	8.49535					313515	5021415	9.73975					531645	8738745	2.23855
					249975	-1068315	8.3316					313545	5021415	9.79191					531675	8738745	2.23712
					250005	-1068315	7.87092					313575	5021415	9.84346					531705	8738745	2.00799
					250035	-1068315	7.19081					313605	5021415	9.86378					528525	8738715	-1.20298
					250065	-1068315	6.59581					313635	5021415	9.82953					528555	8738715	-0.985694
					250095	-1068315	6.02126					313665	5021415	9.85891					528585	8738715	-0.975607
					250125	-1068315	5.61617					313695	5021415	9.88242					528615	8738715	-0.974551
					250155	-1068315	4.95854					313725	5021415	9.94954					528645	8738715	-0.989632
					250185	-1068315	3.95892					313755	5021415	10.0121					528675	8738715	-0.994985
					250215	-1068315	3.90246					313785	5021415	10.0028					528705	8738715	-1.00134
					250245	-1068315	3.38538					313815	5021415	9.9319					528735	8738715	-0.973123
					250275	-1068315	3.73422					313845	5021415	9.8622					528765	8738715	-0.935054
					250305	-1068315	4.1234					313875	5021415	9.96275					528795	8738715	-0.914682
					250335	-1068315	5.06982					313905	5021415	9.96413					528825	8738715	-0.894203
					250365	-1068315	5.68117					313935	5021415	9.9327					528855	8738715	-0.864678
					250395	-1068315	6.72116					313965	5021415	9.81833					528885	8738715	-0.826411
					250425	-1068315	7.22368					313995	5021415	9.69582					528915	8738715	-0.784508
					250455	-1068315	7.45739					314025	5021415	9.78153					528945	8738715	-0.778419
					250485	-1068315	7.90584					314055	5021415	9.99149					528975	8738715	-0.775563
					250515	-1068315	7.96742					314085	5021415	9.93776					529005	8738715	-0.775485
					250545	-1068315	8.00522					314115	5021415	9.76852					529035	8738715	-0.777117
					250575	-1068315	8.044					314145	5021415	9.61716					529065	8738715	-0.799966
					250605	-1068315	7.98267					314175	5021415	9.57782					529095	8738715	-0.817229
					250635	-1068315	7.92857					314205	5021415	9.51846					529125	8738715	-0.873317
					250665	-1068315	8.23871					314235	5021415	9.43284					529155	8738715	-0.893965
					250695	-1068315	8.27248					314265	5021415	9.38289					529185	8738715	-0.915658
					250725	-1068315	8.23615					314295	5021415	9.3636					529215	8738715	-0.88908
					250755	-1068315	8.14833					314325	5021415	9.4911					529245	8738715	-0.876298
					250785	-1068315	8.05584					314355	5021415	9.65489					529275	8738715	-0.862638
					250815	-1068315	8.01352					314385	5021415	9.76859					529305	8738715	-0.860569
					250845	-1068315	8.03005					314415	5021415	9.7992					529335	8738715	-0.851855
					250875	-1068315	7.97438					314445	5021415	9.75815					529365	8738715	-0.86233
					250905	-1068315	7.93369					314475	5021415	9.77636					529395	8738715	-0.863534
					250935	-1068315	7.83555					314505	5021415	9.84053					529425	8738715	-0.832198
					250965	-1068315	7.7244					314535	5021415	9.77528					529455	8738715	-0.789314
					250995	-1068315	7.70938					314565	5021415	9.63044					529485	8738715	-0.746274
					251025	-1068315	7.52998					314595	5021415	9.66987					529515	8738715	-0.708405
					251055	-1068315	7.37491					314625	5021415	9.78016					529545	8738715	-0.695846
					251085	-1068315	7.271					314655	5021415	9.85447					529575	8738715	-0.66493
					251115	-1068315	7.16584					314685	5021415	9.90059					529605	8738715	-0.645197
					251145	-1068315	7.22225					314715	5021415	9.94043					529635	8738715	-0.650459
					251175	-1068315	7.3176					314745	5021415	9.91298					529665	8738715	-0.632125
					251205	-1068315	7.5752					314775	5021415	9.88214					529695	8738715	-0.596871
					251235	-1068315	7.69361					314805	5021415	9.9027					529725	8738715	-0.568305
					251265	-1068315	0.655622					314835	5021415	9.92305					529755	8738715	-0.517243
					248835	-1068345	1.15699					314865	5021415	9.96078					529785	8738715	-0.465896
					248865	-1068345	8.40966					314895	5021415	9.94815					529815	8738715	-0.386158
					248895	-1068345	7.94742					314925	5021415	9.92159					529845	8738715	-0.27964
					248925	-1068345	7.19931					314955	5021415	9.89694					529875	8738715	-0.201574
					248955	-1068345	6.52785					314985	5021415	9.75244					529905	8738715	-0.101785
					248985	-1068345	6.43209					315015	5021415	9.59798					529935	8738715	-0.00705111
					249015	-1068345	6.6887					315045	5021415	9.34951					529965	8738715	0.070621
					249045	-1068345	7.07441					315075	5021415	4.6378					529995	8738715	0.143488
					249075	-1068345	7.21425					312825	5021385	3.8522					530025	8738715	0.193855
					249105	-1068345	7.24666					312855	5021385	8.34499					530055	8738715	-0.0362313
					249135	-1068345	7.47134					312885	5021385	8.28303					530085	8738715	-0.0329521
					249165	-1068345	7.43058					312915	5021385	8.012					530115	8738715	-0.0403424
					249195	-1068345	7.14111					312945	5021385	7.5511					530145	8738715	0.00761519
					249225	-1068345	6.68292					312975	5021385	8.12727					530175	8738715	0.0854838
					249255	-1068345	6.11505					313005	5021385	8.25275					530205	8738715	0.18007
					249285	-1068345	6.00428					313035	5021385	8.26088					530235	8738715	0.288105
					249315	-1068345	6.22098					313065	5021385	8.17417					530265	8738715	0.390968
					249345	-1068345	6.74873					313095	5021385	8.45126					530295	8738715	0.470778
					249375	-1068345	7.21154					313125	5021385	8.6975					530325	8738715	0.527338
					249405	-1068345	7.36477					313155	5021385	8.60062					530355	8738715	0.578036
					249435	-1068345	7.19415					313185	5021385	8.58812					530385	8738715	0.634426
					249465	-1068345	6.85972					313215	5021385	9.09547					530415	8738715	0.680215
					249495	-1068345	6.51086					313245	5021385	9.22133					530445	8738715	0.704157
					249525	-1068345	6.21031					313275	5021385	9.23662					530475	8738715	0.709782
					249555	-1068345	5.77179					313305	5021385	9.33251					530505	8738715	0.72
					249585	-1068345	5.38909					313335	5021385	9.41365					530535	8738715	0.75863
					249615	-1068345	5.35356					313365	5021385	9.47517					530565	8738715	0.79716
					249645	-1068345	5.46365					313395	5021385	9.49147					530595	8738715	0.845375
					249675	-1068345	5.77202					313425	5021385	9.55219					530625	8738715	0.885478
					249705	-1068345	5.5861					313455	5021385	9.71302					530655	8738715	0.927588
[truncated: 7,046 more rows]

## Sheet: Fig. 2
Figure 2 can be reproduced by running the code available on FigShare at https://doi.org/10.6084/m9.figshare.23736966

## Sheet: Fig. 3
panel a				panel b			panel c			panel d
x_mollweide	y_mollweide	T change		factor (zone_distance)	T change		factor (zone_distance)	buffering class		factor (zone_distance)	Season length change
-3.85058e+06	7.90246e+06	1.32188		N hemisphere_0-100	2.00102		N hemisphere_0-100	+1 to +10		N hemisphere_0-100	29.0609
-3.75058e+06	7.90246e+06	1.33578		N hemisphere_0-100	1.48079		N hemisphere_0-100	-1 to 0		N hemisphere_0-100	20.1936
-3.65058e+06	7.90246e+06	1.27049		N hemisphere_500	0.814347		N hemisphere_500	+1 to +10		N hemisphere_500	21.3439
-2.65058e+06	7.90246e+06	0.569032		N hemisphere_500	1.15462		N hemisphere_500	> +10		N hemisphere_500	29.4126
-1.15058e+06	7.90246e+06	-0.696938		N hemisphere_1000	1.20217		N hemisphere_1000	-1 to 0		N hemisphere_1000	6.22176
-3.75058e+06	7.80246e+06	0.809824		N hemisphere_1000	1.68465		N hemisphere_1000	-1 to 0		N hemisphere_1000	21.1225
-3.65058e+06	7.80246e+06	0.584324		N hemisphere_2000	0.673514		N hemisphere_2000	+1 to +10		N hemisphere_2000	14.4703
-3.55058e+06	7.80246e+06	0.704465		N hemisphere_2000	0.165813		N hemisphere_2000	-1 to 0		N hemisphere_2000	4.92388
-3.45058e+06	7.80246e+06	0.21776		N hemisphere_3000	1.5562		N hemisphere_3000	-1 to 0		N hemisphere_3000	27.0717
-2.55058e+06	7.80246e+06	0.416813		N hemisphere_3000	1.04227		N hemisphere_3000	-1 to 0		N hemisphere_3000	12.4589
949425	7.80246e+06	0.356897		N hemisphere_0-100	1.52921		N hemisphere_0-100	-1 to 0		N hemisphere_0-100	20.8107
4.54942e+06	7.80246e+06	1.14403		N hemisphere_0-100	1.42875		N hemisphere_0-100	+1 to +10		N hemisphere_0-100	28.2771
4.64942e+06	7.80246e+06	1.2198		N hemisphere_500	0.960242		N hemisphere_500	-1 to 0		N hemisphere_500	18.418
4.74942e+06	7.80246e+06	1.38883		N hemisphere_500	1.29028		N hemisphere_500	-1 to 0		N hemisphere_500	25.7047
4.84942e+06	7.80246e+06	1.32683		N hemisphere_1000	1.23904		N hemisphere_1000	-1 to 0		N hemisphere_1000	31.5016
-7.85058e+06	7.70246e+06	-0.485165		N hemisphere_1000	0.733103		N hemisphere_1000	-1 to 0		N hemisphere_1000	17.6344
-7.75058e+06	7.70246e+06	-0.152683		N hemisphere_2000	0.682853		N hemisphere_2000	-1 to 0		N hemisphere_2000	10.2063
-7.65058e+06	7.70246e+06	0.0654644		N hemisphere_2000	0.828604		N hemisphere_2000	-1 to 0		N hemisphere_2000	7.71567
-7.55058e+06	7.70246e+06	0.190576		N hemisphere_3000	1.58976		N hemisphere_3000	-1 to 0		N hemisphere_3000	30.6718
-7.45058e+06	7.70246e+06	0.556689		N hemisphere_3000	1.04225		N hemisphere_3000	-10 to -1		N hemisphere_3000	22.7816
-3.65058e+06	7.70246e+06	0.753378		N hemisphere_0-100	1.82411		N hemisphere_0-100	0 to +1		N hemisphere_0-100	32.9609
-3.45058e+06	7.70246e+06	0.807455		N hemisphere_0-100	0.747779		N hemisphere_0-100	-1 to 0		N hemisphere_0-100	24.4341
849425	7.70246e+06	0.145805		N hemisphere_500	2.44231		N hemisphere_500	0 to +1		N hemisphere_500	34.2097
949425	7.70246e+06	0.0611525		N hemisphere_500	0.802952		N hemisphere_500	-10 to -1		N hemisphere_500	21.2459
1.04942e+06	7.70246e+06	0.208891		N hemisphere_1000	0.884166		N hemisphere_1000	-1 to 0		N hemisphere_1000	19.9783
4.54942e+06	7.70246e+06	0.916096		N hemisphere_1000	1.18243		N hemisphere_1000	-1 to 0		N hemisphere_1000	20.4182
4.64942e+06	7.70246e+06	0.930273		N hemisphere_2000	0.810527		N hemisphere_2000	-1 to 0		N hemisphere_2000	21.9356
4.74942e+06	7.70246e+06	1.04392		N hemisphere_2000	0.769379		N hemisphere_2000	-1 to 0		N hemisphere_2000	24.2264
4.84942e+06	7.70246e+06	0.991769		N hemisphere_3000	1.35551		N hemisphere_3000	+1 to +10		N hemisphere_3000	18.7532
6.74942e+06	7.70246e+06	1.02689		N hemisphere_3000	0.932383		N hemisphere_3000	0 to +1		N hemisphere_3000	12.1694
6.84942e+06	7.70246e+06	0.620856		N hemisphere_0-100	2.28066		N hemisphere_0-100	+1 to +10		N hemisphere_0-100	28.2898
-8.55058e+06	7.60246e+06	1.02529		N hemisphere_0-100	2.6483		N hemisphere_0-100	0 to +1		N hemisphere_0-100	40.1798
-8.45058e+06	7.60246e+06	0.705094		N hemisphere_500	0.791164		N hemisphere_500	0 to +1		N hemisphere_500	23.0065
-8.35058e+06	7.60246e+06	0.826755		N hemisphere_500	2.95998		N hemisphere_500	0 to +1		N hemisphere_500	11.0524
-8.25058e+06	7.60246e+06	0.758072		N hemisphere_1000	1.33823		N hemisphere_1000	-1 to 0		N hemisphere_1000	20.7772
-8.15058e+06	7.60246e+06	0.628421		N hemisphere_1000	0.865777		N hemisphere_1000	0 to +1		N hemisphere_1000	3.92531
-8.05058e+06	7.60246e+06	0.48864		N hemisphere_2000	0.691708		N hemisphere_2000	-1 to 0		N hemisphere_2000	9.83465
-7.95058e+06	7.60246e+06	0.0953312		N hemisphere_2000	0.755179		N hemisphere_2000	0 to +1		N hemisphere_2000	11.2973
-7.85058e+06	7.60246e+06	-0.255744		N hemisphere_3000	0.969664		N hemisphere_3000	-10 to -1		N hemisphere_3000	26.6344
-3.65058e+06	7.60246e+06	1.16533		N hemisphere_3000	0.342988		N hemisphere_3000	0 to +1		N hemisphere_3000	19.3148
-3.55058e+06	7.60246e+06	1.23005		N hemisphere_0-100	-0.788429		N hemisphere_0-100	-10 to -1		N hemisphere_0-100	-19.5525
849425	7.60246e+06	-0.273956		N hemisphere_0-100	0.27868		N hemisphere_0-100	> +10		N hemisphere_0-100	4.16277
949425	7.60246e+06	-0.155356		N hemisphere_500	-0.249963		N hemisphere_500	-10 to -1		N hemisphere_500	1.38145
3.54942e+06	7.60246e+06	0.428303		N hemisphere_500	-0.240207		N hemisphere_500	-10 to -1		N hemisphere_500	-3.04964
3.64942e+06	7.60246e+06	0.796464		N hemisphere_1000	-0.335642		N hemisphere_1000	-1 to 0		N hemisphere_1000	-7.75766
6.84942e+06	7.60246e+06	1.00668		N hemisphere_1000	-0.678176		N hemisphere_1000	0 to +1		N hemisphere_1000	-21.1889
6.94942e+06	7.60246e+06	0.544265		N hemisphere_2000	-0.271757		N hemisphere_2000	-10 to -1		N hemisphere_2000	-8.21476
7.54942e+06	7.60246e+06	1.17087		N hemisphere_2000	-0.400053		N hemisphere_2000	-10 to -1		N hemisphere_2000	-10.3374
-9.85058e+06	7.50246e+06	0.736048		N hemisphere_3000	-0.231851		N hemisphere_3000	< -10		N hemisphere_3000	10.2571
-8.45058e+06	7.50246e+06	0.713266		N hemisphere_3000	-0.255785		N hemisphere_3000	-1 to 0		N hemisphere_3000	9.70309
-3.75058e+06	7.50246e+06	1.40067		N hemisphere_0-100	4.26632		N hemisphere_0-100	0 to +1		N hemisphere_0-100	36.9878
-3.55058e+06	7.50246e+06	1.40142		N hemisphere_0-100	1.53144		N hemisphere_0-100	-1 to 0		N hemisphere_0-100	18.8107
-2.95058e+06	7.50246e+06	0.670763		N hemisphere_500	2.04603		N hemisphere_500	-1 to 0		N hemisphere_500	26.599
-2.85058e+06	7.50246e+06	0.667855		N hemisphere_500	0.802918		N hemisphere_500	0 to +1		N hemisphere_500	9.70674
849425	7.50246e+06	-0.512092		N hemisphere_1000	0.640307		N hemisphere_1000	0 to +1		N hemisphere_1000	3.48463
949425	7.50246e+06	-0.445022		N hemisphere_1000	2.03689		N hemisphere_1000	+1 to +10		N hemisphere_1000	30.6624
3.54942e+06	7.50246e+06	0.294328		N hemisphere_2000	0.82116		N hemisphere_2000	-1 to 0		N hemisphere_2000	24.8688
3.64942e+06	7.50246e+06	0.377365		N hemisphere_2000	1.10129		N hemisphere_2000	0 to +1		N hemisphere_2000	25.501
7.74942e+06	7.50246e+06	0.56974		N hemisphere_3000	0.349393		N hemisphere_3000	0 to +1		N hemisphere_3000	8.62427
7.84942e+06	7.50246e+06	0.0516738		N hemisphere_3000	1.06642		N hemisphere_3000	-1 to 0		N hemisphere_3000	14.2564
8.04942e+06	7.50246e+06	-0.424174		N hemisphere_0-100	2.68291		N hemisphere_0-100	+1 to +10		N hemisphere_0-100	37.656
8.14942e+06	7.50246e+06	-0.308903		N hemisphere_0-100	2.86321		N hemisphere_0-100	+1 to +10		N hemisphere_0-100	41.7706
9.84942e+06	7.50246e+06	0.152582		N hemisphere_500	1.47125		N hemisphere_500	-10 to -1		N hemisphere_500	26.0186
-9.85058e+06	7.40246e+06	0.797486		N hemisphere_500	1.7691		N hemisphere_500	-1 to 0		N hemisphere_500	21.1073
-7.75058e+06	7.40246e+06	-0.18837		N hemisphere_1000	1.44775		N hemisphere_1000	-1 to 0		N hemisphere_1000	19.9306
-3.75058e+06	7.40246e+06	0.5628		N hemisphere_1000	1.7525		N hemisphere_1000	-1 to 0		N hemisphere_1000	23.8493
-3.65058e+06	7.40246e+06	1.11337		N hemisphere_2000	1.33551		N hemisphere_2000	-1 to 0		N hemisphere_2000	14.2578
-3.55058e+06	7.40246e+06	0.152545		N hemisphere_2000	1.30421		N hemisphere_2000	-1 to 0		N hemisphere_2000	20.1576
-3.05058e+06	7.40246e+06	1.18458		N hemisphere_3000	0.972197		N hemisphere_3000	-1 to 0		N hemisphere_3000	16.556
-2.95058e+06	7.40246e+06	0.94594		N hemisphere_3000	1.52616		N hemisphere_3000	-1 to 0		N hemisphere_3000	24.8743
-1.35058e+06	7.40246e+06	-0.419594		N hemisphere_0-100	1.72743		N hemisphere_0-100	-10 to -1		N hemisphere_0-100	27.319
-1.05058e+06	7.40246e+06	-0.369207		N hemisphere_0-100	4.79042		N hemisphere_0-100	0 to +1		N hemisphere_0-100	44.8236
-850575	7.40246e+06	-1.00762		N hemisphere_500	0.792764		N hemisphere_500	-10 to -1		N hemisphere_500	21.5201
-750575	7.40246e+06	-0.316568		N hemisphere_500	1.19254		N hemisphere_500	-1 to 0		N hemisphere_500	23.8853
749425	7.40246e+06	-0.328004		N hemisphere_1000	1.20455		N hemisphere_1000	-1 to 0		N hemisphere_1000	26.0017
849425	7.40246e+06	-0.363655		N hemisphere_1000	0.62857		N hemisphere_1000	-1 to 0		N hemisphere_1000	8.01732
3.44942e+06	7.40246e+06	0.977238		N hemisphere_2000	0.612271		N hemisphere_2000	0 to +1		N hemisphere_2000	9.55906
3.54942e+06	7.40246e+06	0.222686		N hemisphere_2000	0.733791		N hemisphere_2000	0 to +1		N hemisphere_2000	12.1758
7.94942e+06	7.40246e+06	0.0453169		N hemisphere_3000	0.725023		N hemisphere_3000	0 to +1		N hemisphere_3000	26.3488
8.04942e+06	7.40246e+06	0.105942		N hemisphere_3000	0.823326		N hemisphere_3000	0 to +1		N hemisphere_3000	12.5783
8.14942e+06	7.40246e+06	-0.191651		N hemisphere_0-100	3.33973		N hemisphere_0-100	0 to +1		N hemisphere_0-100	41.8345
8.24942e+06	7.40246e+06	0.0257946		N hemisphere_0-100	3.48278		N hemisphere_0-100	0 to +1		N hemisphere_0-100	54.0096
8.34942e+06	7.40246e+06	-0.0560444		N hemisphere_500	0.419418		N hemisphere_500	0 to +1		N hemisphere_500	9.96825
8.44942e+06	7.40246e+06	0.515841		N hemisphere_500	1.23717		N hemisphere_500	-10 to -1		N hemisphere_500	33.3228
-1.02506e+07	7.30246e+06	0.622974		N hemisphere_1000	0.629143		N hemisphere_1000	0 to +1		N hemisphere_1000	10.752
-1.01506e+07	7.30246e+06	0.476911		N hemisphere_1000	0.610342		N hemisphere_1000	0 to +1		N hemisphere_1000	26.1211
-1.00506e+07	7.30246e+06	0.855408		N hemisphere_2000	1.00559		N hemisphere_2000	0 to +1		N hemisphere_2000	34.5607
-7.85058e+06	7.30246e+06	0.806374		N hemisphere_2000	0.258151		N hemisphere_2000	0 to +1		N hemisphere_2000	8.59354
-7.75058e+06	7.30246e+06	0.862702		N hemisphere_3000	0.335986		N hemisphere_3000	0 to +1		N hemisphere_3000	10.4439
-7.65058e+06	7.30246e+06	0.857996		N hemisphere_3000	0.447928		N hemisphere_3000	0 to +1		N hemisphere_3000	0.839767
-3.85058e+06	7.30246e+06	1.98822		N hemisphere_0-100	0.707894		N hemisphere_0-100	+1 to +10		N hemisphere_0-100	20.6154
-3.05058e+06	7.30246e+06	0.627773		N hemisphere_0-100	1.7872		N hemisphere_0-100	+1 to +10		N hemisphere_0-100	24.9475
-2.95058e+06	7.30246e+06	1.06813		N hemisphere_500	0.449153		N hemisphere_500	0 to +1		N hemisphere_500	22.5795
-1.35058e+06	7.30246e+06	-0.262351		N hemisphere_500	0.313279		N hemisphere_500	+1 to +10		N hemisphere_500	18.5754
-1.25058e+06	7.30246e+06	-0.123475		N hemisphere_1000	0.474902		N hemisphere_1000	+1 to +10		N hemisphere_1000	22.6659
-1.15058e+06	7.30246e+06	0.0162712		N hemisphere_1000	0.259453		N hemisphere_1000	< -10		N hemisphere_1000	18.7681
-1.05058e+06	7.30246e+06	-0.311983		N hemisphere_2000	1.02575		N hemisphere_2000	0 to +1		N hemisphere_2000	36.9247
-850575	7.30246e+06	-0.571051		N hemisphere_2000	0.28195		N hemisphere_2000	-10 to -1		N hemisphere_2000	22.8401
3.44942e+06	7.30246e+06	0.20583		N hemisphere_3000	0.170335		N hemisphere_3000	-10 to -1		N hemisphere_3000	30.1501
3.54942e+06	7.30246e+06	0.247419		N hemisphere_3000	0.220404		N hemisphere_3000	-1 to 0		N hemisphere_3000	20.1757
8.44942e+06	7.30246e+06	0.258934		N hemisphere_0-100	-0.892517		N hemisphere_0-100	-10 to -1		N hemisphere_0-100	-27.5134
8.54942e+06	7.30246e+06	0.4244		N hemisphere_0-100	-0.797547		N hemisphere_0-100	-10 to -1		N hemisphere_0-100	-23.2318
-9.15058e+06	7.20246e+06	0.0457955		N hemisphere_500	-0.738494		N hemisphere_500	-10 to -1		N hemisphere_500	-21.0681
-9.05058e+06	7.20246e+06	0.0122672		N hemisphere_500	-0.989927		N hemisphere_500	-1 to 0		N hemisphere_500	-28.6374
-8.95058e+06	7.20246e+06	0.00548753		N hemisphere_1000	-0.561356		N hemisphere_1000	+1 to +10		N hemisphere_1000	-12.7819
-8.85058e+06	7.20246e+06	0.407487		N hemisphere_1000	-0.581507		N hemisphere_1000	+1 to +10		N hemisphere_1000	-8.94425
-8.75058e+06	7.20246e+06	0.254925		N hemisphere_2000	-0.388772		N hemisphere_2000	-10 to -1		N hemisphere_2000	-6.75359
-7.95058e+06	7.20246e+06	0.929615		N hemisphere_2000	-0.485075		N hemisphere_2000	-1 to 0		N hemisphere_2000	-8.09081
-7.85058e+06	7.20246e+06	1.17191		N hemisphere_3000	-0.117478		N hemisphere_3000	-10 to -1		N hemisphere_3000	11.3706
-7.75058e+06	7.20246e+06	0.92236		N hemisphere_3000	-0.489083		N hemisphere_3000	-10 to -1		N hemisphere_3000	-8.52526
-3.95058e+06	7.20246e+06	1.93985		N hemisphere_0-100	-1.96868		N hemisphere_0-100	-10 to -1		N hemisphere_0-100	-50.1009
-3.05058e+06	7.20246e+06	0.857203		N hemisphere_0-100	-1.85397		N hemisphere_0-100	-1 to 0		N hemisphere_0-100	-20.3675
-1.15058e+06	7.20246e+06	-0.360597		N hemisphere_500	-2.09162		N hemisphere_500	-1 to 0		N hemisphere_500	-23.8494
-1.05058e+06	7.20246e+06	-0.252636		N hemisphere_500	-2.00487		N hemisphere_500	-1 to 0		N hemisphere_500	-27.281
749425	7.20246e+06	-0.113898		N hemisphere_1000	-2.07812		N hemisphere_1000	-10 to -1		N hemisphere_1000	-35.61
3.54942e+06	7.20246e+06	0.118139		N hemisphere_1000	0.175658		N hemisphere_1000	+1 to +10		N hemisphere_1000	29.5743
1.07494e+07	7.20246e+06	0.142474		N hemisphere_2000	-0.0980459		N hemisphere_2000	0 to +1		N hemisphere_2000	20.0506
1.08494e+07	7.20246e+06	0.0844135		N hemisphere_2000	-0.659451		N hemisphere_2000	-1 to 0		N hemisphere_2000	-13.6486
-9.65058e+06	7.10246e+06	-0.00850169		N hemisphere_3000	-0.775096		N hemisphere_3000	-10 to -1		N hemisphere_3000	-18.5436
-9.55058e+06	7.10246e+06	-0.125975		N hemisphere_3000	-0.339015		N hemisphere_3000	0 to +1		N hemisphere_3000	-2.02557
-9.45058e+06	7.10246e+06	0.372147		N hemisphere_0-100	2.2352		N hemisphere_0-100	-10 to -1		N hemisphere_0-100	26.989
-9.35058e+06	7.10246e+06	0.106303		N hemisphere_0-100	2.22599		N hemisphere_0-100	-1 to 0		N hemisphere_0-100	30.7952
-9.25058e+06	7.10246e+06	0.292081		N hemisphere_500	1.1681		N hemisphere_500	0 to +1		N hemisphere_500	3.83526
-9.15058e+06	7.10246e+06	0.124075		N hemisphere_500	1.13535		N hemisphere_500	0 to +1		N hemisphere_500	-8.32661
-9.05058e+06	7.10246e+06	0.567053		N hemisphere_1000	0.849577		N hemisphere_1000	0 to +1		N hemisphere_1000	-9.38292
-8.95058e+06	7.10246e+06	0.360958		N hemisphere_1000	0.862178		N hemisphere_1000	0 to +1		N hemisphere_1000	-24.3325
-8.85058e+06	7.10246e+06	1.01066		N hemisphere_2000	0.717573		N hemisphere_2000	0 to +1		N hemisphere_2000	-38.2088
-8.75058e+06	7.10246e+06	0.746242		N hemisphere_2000	0.703226		N hemisphere_2000	0 to +1		N hemisphere_2000	-7.83917
-8.05058e+06	7.10246e+06	0.697271		N hemisphere_3000	0.829812		N hemisphere_3000	0 to +1		N hemisphere_3000	-22.7928
-7.95058e+06	7.10246e+06	0.968936		N hemisphere_3000	0.319037		N hemisphere_3000	-1 to 0		N hemisphere_3000	-45.5138
-7.85058e+06	7.10246e+06	1.06656		N hemisphere_0-100	1.07734		N hemisphere_0-100	+1 to +10		N hemisphere_0-100	15.9498
-7.75058e+06	7.10246e+06	1.13792		N hemisphere_0-100	2.02144		N hemisphere_0-100	0 to +1		N hemisphere_0-100	19.0697
-4.15058e+06	7.10246e+06	0.635278		N hemisphere_500	0.227305		N hemisphere_500	+1 to +10		N hemisphere_500	0.415482
-3.05058e+06	7.10246e+06	0.702274		N hemisphere_500	0.867186		N hemisphere_500	+1 to +10		N hemisphere_500	8.09464
349425	7.10246e+06	-0.269581		N hemisphere_1000	-0.480776		N hemisphere_1000	-1 to 0		N hemisphere_1000	-8.43993
449425	7.10246e+06	-0.0767723		N hemisphere_1000	0.345738		N hemisphere_1000	+1 to +10		N hemisphere_1000	-3.4135
549425	7.10246e+06	0.247004		N hemisphere_2000	0.363441		N hemisphere_2000	-1 to 0		N hemisphere_2000	-3.21495
749425	7.10246e+06	-0.152561		N hemisphere_2000	-0.0321005		N hemisphere_2000	-1 to 0		N hemisphere_2000	0.717316
8.64942e+06	7.10246e+06	0.629965		N hemisphere_3000	0.770838		N hemisphere_3000	0 to +1		N hemisphere_3000	2.01678
8.74942e+06	7.10246e+06	0.746643		N hemisphere_3000	0.30962		N hemisphere_3000	0 to +1		N hemisphere_3000	-23.94
8.94942e+06	7.10246e+06	0.795363		N hemisphere_0-100	2.9985		N hemisphere_0-100	+1 to +10		N hemisphere_0-100	31.888
1.01494e+07	7.10246e+06	0.37288		N hemisphere_0-100	1.4907		N hemisphere_0-100	0 to +1		N hemisphere_0-100	28.7374
1.06494e+07	7.10246e+06	0.514047		N hemisphere_500	0.142334		N hemisphere_500	0 to +1		N hemisphere_500	-15.3009
1.07494e+07	7.10246e+06	0.337107		N hemisphere_500	0.250822		N hemisphere_500	0 to +1		N hemisphere_500	-11.5038
1.08494e+07	7.10246e+06	0.202153		N hemisphere_1000	0.177198		N hemisphere_1000	-10 to -1		N hemisphere_1000	-6.29425
-9.75058e+06	7.00246e+06	0.160885		N hemisphere_1000	0.18829		N hemisphere_1000	0 to +1		N hemisphere_1000	-16.2008
-9.65058e+06	7.00246e+06	0.308602		N hemisphere_2000	-0.359783		N hemisphere_2000	0 to +1		N hemisphere_2000	-26.5647
-9.55058e+06	7.00246e+06	0.68187		N hemisphere_2000	-0.148245		N hemisphere_2000	< -10		N hemisphere_2000	-16.2119
-9.45058e+06	7.00246e+06	0.366988		N hemisphere_3000	0.350307		N hemisphere_3000	0 to +1		N hemisphere_3000	0.559128
-9.25058e+06	7.00246e+06	0.723151		N hemisphere_3000	0.0603068		N hemisphere_3000	> +10		N hemisphere_3000	-25.7659
-9.15058e+06	7.00246e+06	0.677269		N hemisphere_0-100	1.24484		N hemisphere_0-100	+1 to +10		N hemisphere_0-100	25.8052
-9.05058e+06	7.00246e+06	0.580822		N hemisphere_0-100	0.609571		N hemisphere_0-100	-10 to -1		N hemisphere_0-100	-0.109756
-8.85058e+06	7.00246e+06	0.43302		N hemisphere_500	0.0878678		N hemisphere_500	-10 to -1		N hemisphere_500	7.45543
-8.75058e+06	7.00246e+06	0.343463		N hemisphere_500	0.945517		N hemisphere_500	+1 to +10		N hemisphere_500	24.7159
-8.35058e+06	7.00246e+06	0.571801		N hemisphere_1000	0.234467		N hemisphere_1000	-10 to -1		N hemisphere_1000	19.6326
-8.25058e+06	7.00246e+06	0.583181		N hemisphere_1000	1.00099		N hemisphere_1000	0 to +1		N hemisphere_1000	28.4197
-8.15058e+06	7.00246e+06	0.638813		N hemisphere_2000	0.663205		N hemisphere_2000	-1 to 0		N hemisphere_2000	-2.0002
-8.05058e+06	7.00246e+06	0.885003		N hemisphere_2000	0.467906		N hemisphere_2000	0 to +1		N hemisphere_2000	-8.05573
-7.95058e+06	7.00246e+06	0.987571		N hemisphere_3000	0.451264		N hemisphere_3000	0 to +1		N hemisphere_3000	-4.78479
-3.05058e+06	7.00246e+06	0.613163		N hemisphere_3000	0.510815		N hemisphere_3000	-1 to 0		N hemisphere_3000	-7.15395
349425	7.00246e+06	-0.059504		N hemisphere_0-100	0.991517		N hemisphere_0-100	+1 to +10		N hemisphere_0-100	18.0436
549425	7.00246e+06	0.28729		N hemisphere_0-100	0.581406		N hemisphere_0-100	+1 to +10		N hemisphere_0-100	26.9209
8.94942e+06	7.00246e+06	0.212078		N hemisphere_500	0.708503		N hemisphere_500	-10 to -1		N hemisphere_500	11.5908
9.74942e+06	7.00246e+06	0.547345		N hemisphere_500	0.74216		N hemisphere_500	-1 to 0		N hemisphere_500	5.27757
9.84942e+06	7.00246e+06	0.484765		N hemisphere_1000	0.273837		N hemisphere_1000	-1 to 0		N hemisphere_1000	15.1687
1.00494e+07	7.00246e+06	0.899941		N hemisphere_1000	0.309718		N hemisphere_1000	0 to +1		N hemisphere_1000	4.09071
1.01494e+07	7.00246e+06	0.60495		N hemisphere_2000	1.37776		N hemisphere_2000	0 to +1		N hemisphere_2000	11.4131
1.06494e+07	7.00246e+06	0.529858		N hemisphere_2000	0.27823		N hemisphere_2000	-10 to -1		N hemisphere_2000	0.167221
1.07494e+07	7.00246e+06	0.685525		N hemisphere_3000	0.283983		N hemisphere_3000	+1 to +10		N hemisphere_3000	1.05232
1.08494e+07	7.00246e+06	0.480534		N hemisphere_3000	1.49754		N hemisphere_3000	-1 to 0		N hemisphere_3000	-6.55768
1.09494e+07	7.00246e+06	0.280011		N hemisphere_0-100	0.498509		N hemisphere_0-100	+1 to +10		N hemisphere_0-100	12.6063
-1.03506e+07	6.90246e+06	1.16059		N hemisphere_0-100	0.550741		N hemisphere_0-100	-10 to -1		N hemisphere_0-100	5.34198
-1.02506e+07	6.90246e+06	0.823932		N hemisphere_500	0.313211		N hemisphere_500	+1 to +10		N hemisphere_500	6.34546
-1.00506e+07	6.90246e+06	0.957444		N hemisphere_500	-0.0771743		N hemisphere_500	-1 to 0		N hemisphere_500	10.3141
-9.95058e+06	6.90246e+06	0.577967		N hemisphere_1000	-0.193597		N hemisphere_1000	-1 to 0		N hemisphere_1000	-5.85653
-9.85058e+06	6.90246e+06	0.394448		N hemisphere_1000	0.610778		N hemisphere_1000	-10 to -1		N hemisphere_1000	12.0113
-9.75058e+06	6.90246e+06	1.29979		N hemisphere_2000	0.167919		N hemisphere_2000	-10 to -1		N hemisphere_2000	3.66752
-9.65058e+06	6.90246e+06	0.561945		N hemisphere_2000	0.364942		N hemisphere_2000	+1 to +10		N hemisphere_2000	2.4553
-9.55058e+06	6.90246e+06	0.838405		N hemisphere_3000	0.0190423		N hemisphere_3000	-10 to -1		N hemisphere_3000	4.62316
-9.35058e+06	6.90246e+06	0.809074		N hemisphere_3000	-0.0767706		N hemisphere_3000	-1 to 0		N hemisphere_3000	7.01805
-9.25058e+06	6.90246e+06	0.728445		N hemisphere_0-100	0.946752		N hemisphere_0-100	+1 to +10		N hemisphere_0-100	4.78384
-8.85058e+06	6.90246e+06	0.888896		N hemisphere_0-100	1.26956		N hemisphere_0-100	0 to +1		N hemisphere_0-100	14.1193
-8.75058e+06	6.90246e+06	0.476292		N hemisphere_500	1.54705		N hemisphere_500	0 to +1		N hemisphere_500	28.0547
-8.25058e+06	6.90246e+06	0.743671		N hemisphere_500	0.861679		N hemisphere_500	+1 to +10		N hemisphere_500	32.7989
-4.15058e+06	6.90246e+06	-0.201534		N hemisphere_1000	0.201594		N hemisphere_1000	-10 to -1		N hemisphere_1000	19.4952
-2.95058e+06	6.90246e+06	0.130718		N hemisphere_1000	-0.211036		N hemisphere_1000	-10 to -1		N hemisphere_1000	17.8985
-2.85058e+06	6.90246e+06	0.141349		N hemisphere_2000	0.222748		N hemisphere_2000	-1 to 0		N hemisphere_2000	30.8765
449425	6.90246e+06	-0.395454		N hemisphere_2000	0.053662		N hemisphere_2000	> +10		N hemisphere_2000	19.5591
549425	6.90246e+06	-0.314829		N hemisphere_3000	0.0665193		N hemisphere_3000	-1 to 0		N hemisphere_3000	18.5945
1.06494e+07	6.90246e+06	0.167322		N hemisphere_3000	0.0813795		N hemisphere_3000	-1 to 0		N hemisphere_3000	22.1615
1.07494e+07	6.90246e+06	0.458666		N hemisphere_0-100	0.293835		N hemisphere_0-100	-10 to -1		N hemisphere_0-100	24.6178
1.09494e+07	6.90246e+06	0.268004		N hemisphere_0-100	0.223841		N hemisphere_0-100	-10 to -1		N hemisphere_0-100	19.0533
-1.03506e+07	6.80246e+06	0.896453		N hemisphere_500	0.542664		N hemisphere_500	0 to +1		N hemisphere_500	20.8302
-1.02506e+07	6.80246e+06	0.697623		N hemisphere_500	0.257692		N hemisphere_500	-10 to -1		N hemisphere_500	24.2865
-1.01506e+07	6.80246e+06	1.31069		N hemisphere_1000	0.0366057		N hemisphere_1000	0 to +1		N hemisphere_1000	12.5865
-1.00506e+07	6.80246e+06	0.884726		N hemisphere_1000	0.232851		N hemisphere_1000	-1 to 0		N hemisphere_1000	19.6306
-9.15058e+06	6.80246e+06	0.944103		N hemisphere_2000	0.000751068		N hemisphere_2000	-1 to 0		N hemisphere_2000	17.9803
-9.05058e+06	6.80246e+06	0.87065		N hemisphere_2000	0.344634		N hemisphere_2000	-1 to 0		N hemisphere_2000	23.0732
-8.95058e+06	6.80246e+06	0.910855		N hemisphere_3000	0.859528		N hemisphere_3000	-10 to -1		N hemisphere_3000	12.2802
-8.85058e+06	6.80246e+06	1.19893		N hemisphere_3000	0.503947		N hemisphere_3000	0 to +1		N hemisphere_3000	24.2313
-8.75058e+06	6.80246e+06	0.660274		N hemisphere_0-100	-0.209987		N hemisphere_0-100	-1 to 0		N hemisphere_0-100	15.9279
-4.25058e+06	6.80246e+06	0.323749		N hemisphere_0-100	2.66523		N hemisphere_0-100	0 to +1		N hemisphere_0-100	13.7369
-4.15058e+06	6.80246e+06	-0.0519566		N hemisphere_500	-1.14733		N hemisphere_500	-1 to 0		N hemisphere_500	9.79523
449425	6.80246e+06	-0.736595		N hemisphere_500	0.0714185		N hemisphere_500	-10 to -1		N hemisphere_500	14.7222
1.05494e+07	6.80246e+06	0.608571		N hemisphere_1000	-0.31623		N hemisphere_1000	-1 to 0		N hemisphere_1000	7.21786
1.06494e+07	6.80246e+06	0.596613		N hemisphere_1000	0.389013		N hemisphere_1000	-1 to 0		N hemisphere_1000	10.5029
1.07494e+07	6.80246e+06	0.425623		N hemisphere_2000	0.661293		N hemisphere_2000	-1 to 0		N hemisphere_2000	14.477
-1.04506e+07	6.70246e+06	1.16642		N hemisphere_2000	-0.37212		N hemisphere_2000	-1 to 0		N hemisphere_2000	-2.55786
-1.03506e+07	6.70246e+06	0.987296		N hemisphere_3000	-0.309726		N hemisphere_3000	-1 to 0		N hemisphere_3000	24.0583
-9.15058e+06	6.70246e+06	0.672578		N hemisphere_3000	2.13741		N hemisphere_3000	0 to +1		N hemisphere_3000	35.1295
-9.05058e+06	6.70246e+06	0.667553		N hemisphere_0-100	1.14215		N hemisphere_0-100	+1 to +10		N hemisphere_0-100	35.6663
-8.95058e+06	6.70246e+06	0.778212		N hemisphere_0-100	1.27801		N hemisphere_0-100	+1 to +10		N hemisphere_0-100	36.8941
-8.85058e+06	6.70246e+06	1.11557		N hemisphere_500	1.34785		N hemisphere_500	0 to +1		N hemisphere_500	24.784
-8.75058e+06	6.70246e+06	1.08875		N hemisphere_500	1.29888		N hemisphere_500	0 to +1		N hemisphere_500	33.6967
-8.65058e+06	6.70246e+06	0.987043		N hemisphere_1000	1.33032		N hemisphere_1000	0 to +1		N hemisphere_1000	40.0308
-8.55058e+06	6.70246e+06	0.77828		N hemisphere_1000	0.75295		N hemisphere_1000	-1 to 0		N hemisphere_1000	6.10747
-8.45058e+06	6.70246e+06	0.952624		N hemisphere_2000	0.972442		N hemisphere_2000	0 to +1		N hemisphere_2000	35.7166
-8.35058e+06	6.70246e+06	1.31329		N hemisphere_2000	1.05535		N hemisphere_2000	0 to +1		N hemisphere_2000	29.0691
-4.25058e+06	6.70246e+06	0.206739		N hemisphere_3000	1.30041		N hemisphere_3000	0 to +1		N hemisphere_3000	30.7284
1.07494e+07	6.70246e+06	0.489986		N hemisphere_3000	0.961876		N hemisphere_3000	0 to +1		N hemisphere_3000	22.9995
1.08494e+07	6.70246e+06	0.425576		N hemisphere_0-100	1.50445		N hemisphere_0-100	+1 to +10		N hemisphere_0-100	37.2459
1.09494e+07	6.70246e+06	0.865178		N hemisphere_0-100	1.28638		N hemisphere_0-100	+1 to +10		N hemisphere_0-100	34.3482
-1.04506e+07	6.60246e+06	0.805347		N hemisphere_500	1.0391		N hemisphere_500	> +10		N hemisphere_500	26.4615
-1.03506e+07	6.60246e+06	0.660962		N hemisphere_500	1.56518		N hemisphere_500	0 to +1		N hemisphere_500	40.599
-9.25058e+06	6.60246e+06	0.88307		N hemisphere_1000	1.62426		N hemisphere_1000	0 to +1		N hemisphere_1000	36.8962
-9.15058e+06	6.60246e+06	0.396471		N hemisphere_1000	1.45197		N hemisphere_1000	0 to +1		N hemisphere_1000	43.6421
-9.05058e+06	6.60246e+06	0.877184		N hemisphere_2000	1.32911		N hemisphere_2000	0 to +1		N hemisphere_2000	30.766
-8.95058e+06	6.60246e+06	1.22165		N hemisphere_2000	1.11455		N hemisphere_2000	0 to +1		N hemisphere_2000	26.5485
-8.85058e+06	6.60246e+06	1.45763		N hemisphere_3000	0.963325		N hemisphere_3000	-1 to 0		N hemisphere_3000	15.6822
-8.75058e+06	6.60246e+06	1.53967		N hemisphere_3000	1.43007		N hemisphere_3000	0 to +1		N hemisphere_3000	42.607
-8.65058e+06	6.60246e+06	0.903381		N hemisphere_0-100	0.948786		N hemisphere_0-100	-10 to -1		N hemisphere_0-100	25.8332
-8.55058e+06	6.60246e+06	1.20346		N hemisphere_0-100	1.09502		N hemisphere_0-100	-10 to -1		N hemisphere_0-100	27.034
-8.45058e+06	6.60246e+06	1.47767		N hemisphere_500	0.954118		N hemisphere_500	> +10		N hemisphere_500	28.631
7.94942e+06	6.60246e+06	-0.0185245		N hemisphere_500	1.21255		N hemisphere_500	0 to +1		N hemisphere_500	39.8626
8.04942e+06	6.60246e+06	0.0709001		N hemisphere_1000	1.06398		N hemisphere_1000	0 to +1		N hemisphere_1000	30.4985
1.08494e+07	6.60246e+06	0.58452		N hemisphere_1000	1.26283		N hemisphere_1000	0 to +1		N hemisphere_1000	40.9697
1.11494e+07	6.60246e+06	0.0479828		N hemisphere_2000	0.975641		N hemisphere_2000	-1 to 0		N hemisphere_2000	25.6469
-9.35058e+06	6.50246e+06	0.467432		N hemisphere_2000	1.10288		N hemisphere_2000	0 to +1		N hemisphere_2000	37.3104
-9.25058e+06	6.50246e+06	0.685938		N hemisphere_3000	1.01775		N hemisphere_3000	-10 to -1		N hemisphere_3000	25.0153
-9.15058e+06	6.50246e+06	0.498926		N hemisphere_3000	1.45404		N hemisphere_3000	0 to +1		N hemisphere_3000	38.6196
-9.05058e+06	6.50246e+06	1.42188		N hemisphere_0-100	1.50522		N hemisphere_0-100	+1 to +10		N hemisphere_0-100	49.102
-8.95058e+06	6.50246e+06	0.907449		N hemisphere_0-100	1.41939		N hemisphere_0-100	+1 to +10		N hemisphere_0-100	29.3925
-8.85058e+06	6.50246e+06	1.15892		N hemisphere_500	1.23673		N hemisphere_500	0 to +1		N hemisphere_500	32.3919
-8.75058e+06	6.50246e+06	1.06297		N hemisphere_500	1.62473		N hemisphere_500	0 to +1		N hemisphere_500	51.6478
-8.65058e+06	6.50246e+06	0.986285		N hemisphere_1000	1.97703		N hemisphere_1000	0 to +1		N hemisphere_1000	45.1104
1.09494e+07	6.50246e+06	0.5418		N hemisphere_1000	1.03252		N hemisphere_1000	0 to +1		N hemisphere_1000	26.3792
1.10494e+07	6.50246e+06	0.352368		N hemisphere_2000	1.2448		N hemisphere_2000	0 to +1		N hemisphere_2000	20.5889
-9.25058e+06	6.40246e+06	0.563635		N hemisphere_2000	1.19307		N hemisphere_2000	0 to +1		N hemisphere_2000	56.3559
-9.15058e+06	6.40246e+06	0.544394		N hemisphere_3000	1.35978		N hemisphere_3000	0 to +1		N hemisphere_3000	24.8301
-9.05058e+06	6.40246e+06	0.564709		N hemisphere_3000	1.29499		N hemisphere_3000	0 to +1		N hemisphere_3000	19.6301
-8.95058e+06	6.40246e+06	0.640215		N hemisphere_0-100	1.41684		N hemisphere_0-100	0 to +1		N hemisphere_0-100	27.7007
-8.65058e+06	6.40246e+06	0.144568		N hemisphere_0-100	1.40313		N hemisphere_0-100	0 to +1		N hemisphere_0-100	26.3743
7.64942e+06	6.40246e+06	0.386595		N hemisphere_500	1.41234		N hemisphere_500	0 to +1		N hemisphere_500	26.4848
1.10494e+07	6.40246e+06	0.00192501		N hemisphere_500	1.40475		N hemisphere_500	0 to +1		N hemisphere_500	26.4968
1.11494e+07	6.40246e+06	-0.140069		N hemisphere_1000	1.32709		N hemisphere_1000	0 to +1		N hemisphere_1000	27.1246
1.13494e+07	6.40246e+06	0.171247		N hemisphere_1000	1.19456		N hemisphere_1000	+1 to +10		N hemisphere_1000	26.9252
1.15494e+07	6.40246e+06	-0.192748		N hemisphere_2000	1.34352		N hemisphere_2000	0 to +1		N hemisphere_2000	28.9091
-9.35058e+06	6.30246e+06	0.708917		N hemisphere_2000	1.20095		N hemisphere_2000	0 to +1		N hemisphere_2000	26.5544
-9.25058e+06	6.30246e+06	0.668246		N hemisphere_3000	1.47463		N hemisphere_3000	0 to +1		N hemisphere_3000	27.9974
-8.65058e+06	6.30246e+06	0.256901		N hemisphere_3000	1.09043		N hemisphere_3000	0 to +1		N hemisphere_3000	28.0562
6.34942e+06	6.30246e+06	0.00789724		N hemisphere_0-100	0.581607		N hemisphere_0-100	-10 to -1		N hemisphere_0-100	-14.8371
6.44942e+06	6.30246e+06	-0.182024		N hemisphere_0-100	-0.0159362		N hemisphere_0-100	0 to +1		N hemisphere_0-100	-16.2108
6.84942e+06	6.30246e+06	0.0833842		N hemisphere_500	0.198028		N hemisphere_500	< -10		N hemisphere_500	-19.1059
6.94942e+06	6.30246e+06	0.215997		N hemisphere_500	-0.459191		N hemisphere_500	-10 to -1		N hemisphere_500	-7.1722
7.04942e+06	6.30246e+06	0.165913		N hemisphere_1000	-0.787571		N hemisphere_1000	+1 to +10		N hemisphere_1000	-18.9552
1.13494e+07	6.30246e+06	-0.204853		N hemisphere_1000	0.509923		N hemisphere_1000	< -10		N hemisphere_1000	-8.40685
1.14494e+07	6.30246e+06	-0.0887171		N hemisphere_2000	0.12892		N hemisphere_2000	0 to +1		N hemisphere_2000	-6.32317
-9.35058e+06	6.20246e+06	1.05432		N hemisphere_2000	-0.754735		N hemisphere_2000	-1 to 0		N hemisphere_2000	-21.1518
-9.25058e+06	6.20246e+06	0.721575		N hemisphere_3000	-0.437869		N hemisphere_3000	-1 to 0		N hemisphere_3000	-28.779
-9.15058e+06	6.20246e+06	0.657923		N hemisphere_3000	0.204606		N hemisphere_3000	< -10		N hemisphere_3000	-12.985
-8.85058e+06	6.20246e+06	-0.0837853		N hemisphere_0-100	0.707807		N hemisphere_0-100	+1 to +10		N hemisphere_0-100	-2.08391
-8.75058e+06	6.20246e+06	0.104223		N hemisphere_0-100	0.768628		N hemisphere_0-100	+1 to +10		N hemisphere_0-100	1.05102
-8.65058e+06	6.20246e+06	0.450986		N hemisphere_500	0.00564059		N hemisphere_500	-10 to -1		N hemisphere_500	-19.4979
-8.55058e+06	6.20246e+06	0.475893		N hemisphere_500	0.392652		N hemisphere_500	-1 to 0		N hemisphere_500	-14.9348
6.44942e+06	6.20246e+06	-0.0296155		N hemisphere_1000	0.128107		N hemisphere_1000	+1 to +10		N hemisphere_1000	-6.40341
6.94942e+06	6.20246e+06	0.170638		N hemisphere_1000	-0.266215		N hemisphere_1000	-1 to 0		N hemisphere_1000	-21.3811
7.04942e+06	6.20246e+06	0.139899		N hemisphere_2000	0.551976		N hemisphere_2000	0 to +1		N hemisphere_2000	-14.9256
7.14942e+06	6.20246e+06	-0.211122		N hemisphere_2000	0.228634		N hemisphere_2000	0 to +1		N hemisphere_2000	-25.068
7.24942e+06	6.20246e+06	0.0624201		N hemisphere_3000	0.301116		N hemisphere_3000	-1 to 0		N hemisphere_3000	-15.7081
1.14494e+07	6.20246e+06	-0.0153439		N hemisphere_3000	0.240184		N hemisphere_3000	0 to +1		N hemisphere_3000	-31.9612
1.15494e+07	6.20246e+06	0.328866		N hemisphere_0-100	0.409546		N hemisphere_0-100	-1 to 0		N hemisphere_0-100	-6.61725
-9.45058e+06	6.10246e+06	0.587149		N hemisphere_0-100	0.631127		N hemisphere_0-100	-10 to -1		N hemisphere_0-100	-14.3641
-9.35058e+06	6.10246e+06	0.686114		N hemisphere_500	0.502815		N hemisphere_500	+1 to +10		N hemisphere_500	-17.3103
-9.25058e+06	6.10246e+06	0.281994		N hemisphere_500	0.301528		N hemisphere_500	< -10		N hemisphere_500	-8.86813
-8.85058e+06	6.10246e+06	-0.0730659		N hemisphere_1000	0.369262		N hemisphere_1000	< -10		N hemisphere_1000	-30.7716
-8.75058e+06	6.10246e+06	0.133837		N hemisphere_1000	0.474473		N hemisphere_1000	-10 to -1		N hemisphere_1000	-13.7265
-8.65058e+06	6.10246e+06	0.544288		N hemisphere_2000	0.647676		N hemisphere_2000	0 to +1		N hemisphere_2000	-9.5415
-8.55058e+06	6.10246e+06	0.715584		N hemisphere_2000	0.642039		N hemisphere_2000	0 to +1		N hemisphere_2000	-12.7065
7.24942e+06	6.10246e+06	0.0662472		N hemisphere_3000	0.134157		N hemisphere_3000	-10 to -1		N hemisphere_3000	-5.60611
7.34942e+06	6.10246e+06	0.230377		N hemisphere_3000	0.569063		N hemisphere_3000	-10 to -1		N hemisphere_3000	-26.5604
7.44942e+06	6.10246e+06	0.497211		N hemisphere_0-100	0.845369		N hemisphere_0-100	+1 to +10		N hemisphere_0-100	-7.89975
1.15494e+07	6.10246e+06	0.164281		N hemisphere_0-100	0.388144		N hemisphere_0-100	-1 to 0		N hemisphere_0-100	-10.1536
1.16494e+07	6.10246e+06	0.488262		N hemisphere_500	0.784054		N hemisphere_500	+1 to +10		N hemisphere_500	-6.09969
-9.45058e+06	6.00246e+06	0.477002		N hemisphere_500	0.494224		N hemisphere_500	-1 to 0		N hemisphere_500	-18.7798
-9.35058e+06	6.00246e+06	0.608524		N hemisphere_1000	0.497726		N hemisphere_1000	-1 to 0		N hemisphere_1000	-23.529
-9.25058e+06	6.00246e+06	0.592132		N hemisphere_1000	0.080639		N hemisphere_1000	< -10		N hemisphere_1000	-20.0558
-9.15058e+06	6.00246e+06	0.563109		N hemisphere_2000	0.871884		N hemisphere_2000	+1 to +10		N hemisphere_2000	-16.3245
-8.85058e+06	6.00246e+06	0.167045		N hemisphere_2000	1.05955		N hemisphere_2000	+1 to +10		N hemisphere_2000	-7.9687
-8.75058e+06	6.00246e+06	0.278859		N hemisphere_3000	0.788785		N hemisphere_3000	0 to +1		N hemisphere_3000	-4.31076
-8.65058e+06	6.00246e+06	0.59057		N hemisphere_3000	0.641723		N hemisphere_3000	0 to +1		N hemisphere_3000	-7.78044
6.24942e+06	6.00246e+06	-0.368233		N hemisphere_0-100	0.949352		N hemisphere_0-100	+1 to +10		N hemisphere_0-100	19.8576
6.34942e+06	6.00246e+06	-0.17901		N hemisphere_0-100	1.05162		N hemisphere_0-100	-1 to 0		N hemisphere_0-100	14.5593
6.54942e+06	6.00246e+06	-0.37735		N hemisphere_500	0.671686		N hemisphere_500	0 to +1		N hemisphere_500	6.37643
6.64942e+06	6.00246e+06	-0.383264		N hemisphere_500	0.797831		N hemisphere_500	0 to +1		N hemisphere_500	22.0159
6.74942e+06	6.00246e+06	-0.424391		N hemisphere_1000	0.606411		N hemisphere_1000	-1 to 0		N hemisphere_1000	-7.15286
7.44942e+06	6.00246e+06	0.349657		N hemisphere_1000	0.626535		N hemisphere_1000	-1 to 0		N hemisphere_1000	12.5735
-9.55058e+06	5.90246e+06	0.338948		N hemisphere_2000	0.453471		N hemisphere_2000	0 to +1		N hemisphere_2000	-11.7992
-9.45058e+06	5.90246e+06	0.414249		N hemisphere_2000	0.416826		N hemisphere_2000	-1 to 0		N hemisphere_2000	4.98357
-9.35058e+06	5.90246e+06	0.110355		N hemisphere_3000	0.653634		N hemisphere_3000	0 to +1		N hemisphere_3000	10.435
-9.25058e+06	5.90246e+06	0.106494		N hemisphere_3000	0.250174		N hemisphere_3000	0 to +1		N hemisphere_3000	-3.74206
-8.95058e+06	5.90246e+06	0.125085		N hemisphere_0-100	0.394328		N hemisphere_0-100	-1 to 0		N hemisphere_0-100	8.12698
-8.85058e+06	5.90246e+06	0.368026		N hemisphere_0-100	2.40681		N hemisphere_0-100	0 to +1		N hemisphere_0-100	48.4698
-8.75058e+06	5.90246e+06	0.719828		N hemisphere_500	0.94097		N hemisphere_500	0 to +1		N hemisphere_500	36.7922
-8.65058e+06	5.90246e+06	0.982551		N hemisphere_500	1.84886		N hemisphere_500	0 to +1		N hemisphere_500	30.2576
6.34942e+06	5.90246e+06	-0.179494		N hemisphere_1000	0.184021		N hemisphere_1000	-10 to -1		N hemisphere_1000	2.19098
6.44942e+06	5.90246e+06	-0.284214		N hemisphere_1000	0.869452		N hemisphere_1000	-10 to -1		N hemisphere_1000	16.3366
6.54942e+06	5.90246e+06	-0.193652		N hemisphere_2000	0.338411		N hemisphere_2000	-1 to 0		N hemisphere_2000	-5.46852
6.64942e+06	5.90246e+06	-0.365279		N hemisphere_2000	0.562004		N hemisphere_2000	0 to +1		N hemisphere_2000	18.8638
6.74942e+06	5.90246e+06	-0.422374		N hemisphere_3000	0.571343		N hemisphere_3000	-1 to 0		N hemisphere_3000	12.3442
6.84942e+06	5.90246e+06	-0.120295		N hemisphere_3000	0.473821		N hemisphere_3000	-10 to -1		N hemisphere_3000	-1.65141
6.94942e+06	5.90246e+06	-0.125124		N hemisphere_0-100	1.22995		N hemisphere_0-100	+1 to +10		N hemisphere_0-100	23.6304
-9.65058e+06	5.80246e+06	0.454316		N hemisphere_0-100	1.27044		N hemisphere_0-100	+1 to +10		N hemisphere_0-100	23.4941
-9.55058e+06	5.80246e+06	0.427336		N hemisphere_500	1.82463		N hemisphere_500	0 to +1		N hemisphere_500	14.2117
-9.45058e+06	5.80246e+06	-0.249525		N hemisphere_500	0.651849		N hemisphere_500	+1 to +10		N hemisphere_500	17.8277
-9.35058e+06	5.80246e+06	-0.0803196		N hemisphere_1000	1.23006		N hemisphere_1000	0 to +1		N hemisphere_1000	9.74435
-8.95058e+06	5.80246e+06	-0.098434		N hemisphere_1000	0.510842		N hemisphere_1000	0 to +1		N hemisphere_1000	18.8691
-8.85058e+06	5.80246e+06	0.0249153		N hemisphere_2000	0.357189		N hemisphere_2000	-1 to 0		N hemisphere_2000	16.988
-8.75058e+06	5.80246e+06	0.079502		N hemisphere_2000	0.358705		N hemisphere_2000	0 to +1		N hemisphere_2000	18.3581
6.54942e+06	5.80246e+06	-0.193139		N hemisphere_3000	0.27667		N hemisphere_3000	0 to +1		N hemisphere_3000	9.41115
6.64942e+06	5.80246e+06	-0.286735		N hemisphere_3000	0.364216		N hemisphere_3000	-1 to 0		N hemisphere_3000	14.2188
6.74942e+06	5.80246e+06	-0.32045		N hemisphere_0-100	0.0612734		N hemisphere_0-100	+1 to +10		N hemisphere_0-100	3.4353
6.84942e+06	5.80246e+06	-0.0553517		N hemisphere_0-100	-0.306865		N hemisphere_0-100	-1 to 0		N hemisphere_0-100	12.0016
6.94942e+06	5.80246e+06	-0.212814		N hemisphere_500	-0.194996		N hemisphere_500	-1 to 0		N hemisphere_500	2.27835
7.04942e+06	5.80246e+06	0.208957		N hemisphere_500	-0.13507		N hemisphere_500	-1 to 0		N hemisphere_500	5.10352
-9.65058e+06	5.70246e+06	0.0731891		N hemisphere_1000	0.371325		N hemisphere_1000	-1 to 0		N hemisphere_1000	1.44816
-9.45058e+06	5.70246e+06	-0.107702		N hemisphere_1000	0.893966		N hemisphere_1000	-10 to -1		N hemisphere_1000	9.13503
-9.35058e+06	5.70246e+06	-0.204313		N hemisphere_2000	0.276554		N hemisphere_2000	-1 to 0		N hemisphere_2000	20.2722
-9.05058e+06	5.70246e+06	0.0810304		N hemisphere_2000	-0.0119858		N hemisphere_2000	-1 to 0		N hemisphere_2000	22.3771
-8.95058e+06	5.70246e+06	-0.141982		N hemisphere_3000	0.276806		N hemisphere_3000	0 to +1		N hemisphere_3000	11.2767
-8.85058e+06	5.70246e+06	-0.168092		N hemisphere_3000	0.165455		N hemisphere_3000	-1 to 0		N hemisphere_3000	-2.13052
-8.75058e+06	5.70246e+06	-0.416237		N hemisphere_0-100	0.605997		N hemisphere_0-100	0 to +1		N hemisphere_0-100	16.4683
6.74942e+06	5.70246e+06	-0.204159		N hemisphere_0-100	0.968604		N hemisphere_0-100	-1 to 0		N hemisphere_0-100	24.2565
6.84942e+06	5.70246e+06	-0.155188		N hemisphere_500	0.967905		N hemisphere_500	+1 to +10		N hemisphere_500	29.9324
6.94942e+06	5.70246e+06	-0.223098		N hemisphere_500	0.98933		N hemisphere_500	0 to +1		N hemisphere_500	38.6687
7.04942e+06	5.70246e+06	-0.19103		N hemisphere_1000	1.41067		N hemisphere_1000	0 to +1		N hemisphere_1000	41.634
7.14942e+06	5.70246e+06	0.0387981		N hemisphere_1000	0.763505		N hemisphere_1000	0 to +1		N hemisphere_1000	24.7908
-9.65058e+06	5.60246e+06	0.165224		N hemisphere_2000	0.994451		N hemisphere_2000	0 to +1		N hemisphere_2000	20.8624
-9.55058e+06	5.60246e+06	-0.27879		N hemisphere_2000	0.624482		N hemisphere_2000	-1 to 0		N hemisphere_2000	14.9929
-9.45058e+06	5.60246e+06	-0.155648		N hemisphere_3000	0.85935		N hemisphere_3000	+1 to +10		N hemisphere_3000	30.5824
-8.95058e+06	5.60246e+06	-0.608569		N hemisphere_3000	0.976661		N hemisphere_3000	0 to +1		N hemisphere_3000	32.5511
-8.85058e+06	5.60246e+06	-0.446936		N hemisphere_0-100	1.72796		N hemisphere_0-100	0 to +1		N hemisphere_0-100	50.7833
749425	5.60246e+06	0.747363		N hemisphere_0-100	1.59427		N hemisphere_0-100	0 to +1		N hemisphere_0-100	56.9645
849425	5.60246e+06	0.748211		N hemisphere_500	0.941122		N hemisphere_500	-1 to 0		N hemisphere_500	49.8024
949425	5.60246e+06	0.976115		N hemisphere_500	1.45662		N hemisphere_500	0 to +1		N hemisphere_500	52.6652
1.04942e+06	5.60246e+06	1.0214		N hemisphere_1000	1.68814		N hemisphere_1000	0 to +1		N hemisphere_1000	50.9965
6.74942e+06	5.60246e+06	0.289308		N hemisphere_1000	0.816069		N hemisphere_1000	-1 to 0		N hemisphere_1000	44.0095
6.94942e+06	5.60246e+06	-0.42429		N hemisphere_2000	0.983057		N hemisphere_2000	-10 to -1		N hemisphere_2000	36.173
7.04942e+06	5.60246e+06	-0.407314		N hemisphere_2000	1.23339		N hemisphere_2000	-10 to -1		N hemisphere_2000	37.9181
7.14942e+06	5.60246e+06	-0.304672		N hemisphere_3000	1.05557		N hemisphere_3000	0 to +1		N hemisphere_3000	39.0374
7.24942e+06	5.60246e+06	0.285258		N hemisphere_3000	1.11327		N hemisphere_3000	+1 to +10		N hemisphere_3000	32.6875
7.34942e+06	5.60246e+06	0.771404		N hemisphere_0-100	0.895504		N hemisphere_0-100	0 to +1		N hemisphere_0-100	40.1598
7.64942e+06	5.60246e+06	0.284255		N hemisphere_0-100	0.921142		N hemisphere_0-100	0 to +1		N hemisphere_0-100	52.2178
-9.65058e+06	5.50246e+06	-0.189373		N hemisphere_500	0.956342		N hemisphere_500	0 to +1		N hemisphere_500	48.8286
-8.85058e+06	5.50246e+06	-0.658807		N hemisphere_500	0.694809		N hemisphere_500	> +10		N hemisphere_500	36.4088
549425	5.50246e+06	0.600148		N hemisphere_1000	1.00873		N hemisphere_1000	0 to +1		N hemisphere_1000	44.9927
649425	5.50246e+06	0.786261		N hemisphere_1000	0.782446		N hemisphere_1000	+1 to +10		N hemisphere_1000	35.6041
749425	5.50246e+06	0.969608		N hemisphere_2000	0.952266		N hemisphere_2000	-1 to 0		N hemisphere_2000	37.7427
849425	5.50246e+06	1.02438		N hemisphere_2000	0.830032		N hemisphere_2000	-1 to 0		N hemisphere_2000	51.3784
949425	5.50246e+06	0.794245		N hemisphere_3000	0.708995		N hemisphere_3000	-1 to 0		N hemisphere_3000	40.9344
1.04942e+06	5.50246e+06	0.718737		N hemisphere_3000	0.985223		N hemisphere_3000	+1 to +10		N hemisphere_3000	48.4119
7.24942e+06	5.50246e+06	-0.0343245		N hemisphere_0-100	1.08131		N hemisphere_0-100	+1 to +10		N hemisphere_0-100	34.2337
7.34942e+06	5.50246e+06	0.835948		N hemisphere_0-100	0.866912		N hemisphere_0-100	0 to +1		N hemisphere_0-100	45.3331
7.44942e+06	5.50246e+06	0.624555		N hemisphere_500	0.868179		N hemisphere_500	0 to +1		N hemisphere_500	49.446
-9.75058e+06	5.40246e+06	0.18408		N hemisphere_500	1.15121		N hemisphere_500	0 to +1		N hemisphere_500	38.4354
-9.45058e+06	5.40246e+06	-0.7401		N hemisphere_1000	1.48187		N hemisphere_1000	0 to +1		N hemisphere_1000	32.715
-8.95058e+06	5.40246e+06	-0.565789		N hemisphere_1000	0.69485		N hemisphere_1000	0 to +1		N hemisphere_1000	38.4284
-8.85058e+06	5.40246e+06	-0.678495		N hemisphere_2000	1.00232		N hemisphere_2000	0 to +1		N hemisphere_2000	48.6068
449425	5.40246e+06	0.445773		N hemisphere_2000	1.08595		N hemisphere_2000	0 to +1		N hemisphere_2000	37.1752
549425	5.40246e+06	0.575828		N hemisphere_3000	0.838339		N hemisphere_3000	+1 to +10		N hemisphere_3000	33.0816
649425	5.40246e+06	0.763977		N hemisphere_3000	1.09323		N hemisphere_3000	0 to +1		N hemisphere_3000	29.8027
6.54942e+06	5.40246e+06	0.322346		N hemisphere_0-100	0.962525		N hemisphere_0-100	0 to +1		N hemisphere_0-100	28.5921
-9.85058e+06	5.30246e+06	0.103221		N hemisphere_0-100	0.845745		N hemisphere_0-100	+1 to +10		N hemisphere_0-100	33.4953
-9.45058e+06	5.30246e+06	-0.583651		N hemisphere_500	0.91474		N hemisphere_500	0 to +1		N hemisphere_500	25.622
-9.35058e+06	5.30246e+06	-0.603331		N hemisphere_500	0.881529		N hemisphere_500	0 to +1		N hemisphere_500	36.612
-8.95058e+06	5.30246e+06	-0.776534		N hemisphere_1000	0.877741		N hemisphere_1000	+1 to +10		N hemisphere_1000	22.7544
-8.85058e+06	5.30246e+06	-0.581461		N hemisphere_1000	0.842846		N hemisphere_1000	+1 to +10		N hemisphere_1000	36.2638
-8.75058e+06	5.30246e+06	-0.14544		N hemisphere_2000	1.0186		N hemisphere_2000	0 to +1		N hemisphere_2000	39.7353
449425	5.30246e+06	0.288878		N hemisphere_2000	0.923877		N hemisphere_2000	0 to +1		N hemisphere_2000	22.2607
549425	5.30246e+06	0.359934		N hemisphere_3000	1.18536		N hemisphere_3000	0 to +1		N hemisphere_3000	44.3763
6.34942e+06	5.30246e+06	0.279281		N hemisphere_3000	1.21824		N hemisphere_3000	0 to +1		N hemisphere_3000	45.3097
6.44942e+06	5.30246e+06	0.417233		N hemisphere_0-100	-1.36983		N hemisphere_0-100	+1 to +10		N hemisphere_0-100	-24.7834
6.54942e+06	5.30246e+06	0.482123		N hemisphere_0-100	-1.19254		N hemisphere_0-100	-1 to 0		N hemisphere_0-100	-14.2212
6.64942e+06	5.30246e+06	0.464048		N hemisphere_500	-0.386451		N hemisphere_500	-1 to 0		N hemisphere_500	-11.7273
6.74942e+06	5.30246e+06	0.620122		N hemisphere_500	-0.220117		N hemisphere_500	-10 to -1		N hemisphere_500	-15.7949
6.84942e+06	5.30246e+06	0.424841		N hemisphere_1000	-0.339914		N hemisphere_1000	-1 to 0		N hemisphere_1000	-12.1298
-9.45058e+06	5.20246e+06	-0.752822		N hemisphere_1000	-0.953132		N hemisphere_1000	0 to +1		N hemisphere_1000	-19.6564
-9.35058e+06	5.20246e+06	-0.848494		N hemisphere_2000	-0.483256		N hemisphere_2000	-1 to 0		N hemisphere_2000	-12.8068
-9.05058e+06	5.20246e+06	-0.486498		N hemisphere_2000	0.0472385		N hemisphere_2000	-1 to 0		N hemisphere_2000	-7.17303
-8.95058e+06	5.20246e+06	-0.586281		N hemisphere_3000	-0.22921		N hemisphere_3000	-10 to -1		N hemisphere_3000	-11.761
549425	5.20246e+06	0.280315		N hemisphere_3000	0.275569		N hemisphere_3000	+1 to +10		N hemisphere_3000	-10.6016
649425	5.20246e+06	0.442665		N hemisphere_0-100	-0.0276607		N hemisphere_0-100	-10 to -1		N hemisphere_0-100	-14.5144
3.24942e+06	5.20246e+06	1.26901		N hemisphere_0-100	-0.567913		N hemisphere_0-100	-1 to 0		N hemisphere_0-100	-20.825
3.34942e+06	5.20246e+06	1.48703		N hemisphere_500	-0.191872		N hemisphere_500	-10 to -1		N hemisphere_500	-20.1487
3.44942e+06	5.20246e+06	1.53805		N hemisphere_500	0.160004		N hemisphere_500	-10 to -1		N hemisphere_500	-17.3373
3.54942e+06	5.20246e+06	1.36293		N hemisphere_1000	-0.506809		N hemisphere_1000	-1 to 0		N hemisphere_1000	-16.4075
6.74942e+06	5.20246e+06	0.606243		N hemisphere_1000	0.0955156		N hemisphere_1000	-10 to -1		N hemisphere_1000	-7.03032
6.84942e+06	5.20246e+06	0.709543		N hemisphere_2000	0.108053		N hemisphere_2000	-10 to -1		N hemisphere_2000	-12.2739
6.94942e+06	5.20246e+06	0.474981		N hemisphere_2000	-0.686542		N hemisphere_2000	-1 to 0		N hemisphere_2000	-12.5035
7.04942e+06	5.20246e+06	0.447582		N hemisphere_3000	0.0527401		N hemisphere_3000	+1 to +10		N hemisphere_3000	-12.7266
7.14942e+06	5.20246e+06	0.438414		N hemisphere_3000	0.448745		N hemisphere_3000	+1 to +10		N hemisphere_3000	-4.71178
7.24942e+06	5.20246e+06	0.723922		N hemisphere_0-100	-0.673021		N hemisphere_0-100	-1 to 0		N hemisphere_0-100	-19.4228
7.34942e+06	5.20246e+06	0.679415		N hemisphere_0-100	-0.63103		N hemisphere_0-100	-1 to 0		N hemisphere_0-100	-20.7872
7.64942e+06	5.20246e+06	0.701028		N hemisphere_500	-0.532139		N hemisphere_500	-1 to 0		N hemisphere_500	-42.4543
-9.05058e+06	5.10246e+06	-0.37146		N hemisphere_500	-0.204056		N hemisphere_500	-1 to 0		N hemisphere_500	-32.9742
-50575.1	5.10246e+06	0.20589		N hemisphere_1000	-0.270923		N hemisphere_1000	-10 to -1		N hemisphere_1000	-20.2682
49424.9	5.10246e+06	0.452512		N hemisphere_1000	-0.0211856		N hemisphere_1000	-1 to 0		N hemisphere_1000	-26.3039
1.14942e+06	5.10246e+06	0.482659		N hemisphere_2000	0.211843		N hemisphere_2000	< -10		N hemisphere_2000	-19.0402
3.34942e+06	5.10246e+06	1.71915		N hemisphere_2000	-0.136462		N hemisphere_2000	-10 to -1		N hemisphere_2000	-14.4017
3.44942e+06	5.10246e+06	1.55383		N hemisphere_3000	0.0895767		N hemisphere_3000	-1 to 0		N hemisphere_3000	-23.876
3.54942e+06	5.10246e+06	1.52033		N hemisphere_3000	0.229469		N hemisphere_3000	0 to +1		N hemisphere_3000	-20.1088
3.64942e+06	5.10246e+06	1.61818		N hemisphere_0-100	0.0203106		N hemisphere_0-100	0 to +1		N hemisphere_0-100	-13.3863
3.74942e+06	5.10246e+06	1.57436		N hemisphere_0-100	-0.773159		N hemisphere_0-100	-1 to 0		N hemisphere_0-100	-26.5972
3.84942e+06	5.10246e+06	1.56632		N hemisphere_500	-0.29957		N hemisphere_500	-1 to 0		N hemisphere_500	-11.658
5.84942e+06	5.10246e+06	0.76125		N hemisphere_500	0.222312		N hemisphere_500	+1 to +10		N hemisphere_500	-14.3336
6.04942e+06	5.10246e+06	0.259242		N hemisphere_1000	0.160816		N hemisphere_1000	+1 to +10		N hemisphere_1000	-21.7443
6.14942e+06	5.10246e+06	0.453232		N hemisphere_1000	0.0936142		N hemisphere_1000	-1 to 0		N hemisphere_1000	-15.928
6.24942e+06	5.10246e+06	0.561077		N hemisphere_2000	-0.276575		N hemisphere_2000	-10 to -1		N hemisphere_2000	-17.083
6.34942e+06	5.10246e+06	0.432549		N hemisphere_2000	0.357707		N hemisphere_2000	-1 to 0		N hemisphere_2000	-10.2656
6.44942e+06	5.10246e+06	0.64325		N hemisphere_3000	-0.432941		N hemisphere_3000	-1 to 0		N hemisphere_3000	-19.6175
6.54942e+06	5.10246e+06	0.492769		N hemisphere_3000	0.511669		N hemisphere_3000	-10 to -1		N hemisphere_3000	-7.50157
6.64942e+06	5.10246e+06	0.0908598		N hemisphere_0-100	0.67018		N hemisphere_0-100	-1 to 0		N hemisphere_0-100	-13.6026
6.74942e+06	5.10246e+06	0.319955		N hemisphere_0-100	0.127596		N hemisphere_0-100	-10 to -1		N hemisphere_0-100	-9.92759
6.84942e+06	5.10246e+06	0.368344		N hemisphere_500	-0.278808		N hemisphere_500	-10 to -1		N hemisphere_500	-20.8148
6.94942e+06	5.10246e+06	0.241232		N hemisphere_500	-0.461022		N hemisphere_500	0 to +1		N hemisphere_500	-16.2029
7.04942e+06	5.10246e+06	0.262381		N hemisphere_1000	0.00352508		N hemisphere_1000	> +10		N hemisphere_1000	-33.9715
7.14942e+06	5.10246e+06	0.332639		N hemisphere_1000	0.30884		N hemisphere_1000	-10 to -1		N hemisphere_1000	-8.70139
7.24942e+06	5.10246e+06	0.359584		N hemisphere_2000	0.615302		N hemisphere_2000	+1 to +10		N hemisphere_2000	-6.71577
7.74942e+06	5.10246e+06	0.595359		N hemisphere_2000	0.016681		N hemisphere_2000	-10 to -1		N hemisphere_2000	-4.61599
7.84942e+06	5.10246e+06	0.302211		N hemisphere_3000	0.388829		N hemisphere_3000	+1 to +10		N hemisphere_3000	-11.4081
3.84942e+06	5.00246e+06	1.55298		N hemisphere_3000	0.33398		N hemisphere_3000	-10 to -1		N hemisphere_3000	-4.92413
3.94942e+06	5.00246e+06	1.67421		N hemisphere_0-100	1.41293		N hemisphere_0-100	+1 to +10		N hemisphere_0-100	11.508
5.84942e+06	5.00246e+06	0.666682		N hemisphere_0-100	-0.0753826		N hemisphere_0-100	< -10		N hemisphere_0-100	0.349132
5.94942e+06	5.00246e+06	0.358199		N hemisphere_500	0.307173		N hemisphere_500	-10 to -1		N hemisphere_500	-10.7473
6.04942e+06	5.00246e+06	0.185158		N hemisphere_500	-0.0393829		N hemisphere_500	-1 to 0		N hemisphere_500	-16.3996
6.14942e+06	5.00246e+06	0.30478		N hemisphere_1000	-0.307518		N hemisphere_1000	-1 to 0		N hemisphere_1000	-22.187
6.24942e+06	5.00246e+06	0.476457		N hemisphere_1000	0.813051		N hemisphere_1000	+1 to +10		N hemisphere_1000	6.64202
6.34942e+06	5.00246e+06	0.448368		N hemisphere_2000	0.298024		N hemisphere_2000	-10 to -1		N hemisphere_2000	-22.5736
6.44942e+06	5.00246e+06	0.662062		N hemisphere_2000	0.508784		N hemisphere_2000	-10 to -1		N hemisphere_2000	-3.8036
6.54942e+06	5.00246e+06	0.410718		N hemisphere_3000	0.330344		N hemisphere_3000	0 to +1		N hemisphere_3000	-4.41171
6.64942e+06	5.00246e+06	0.13103		N hemisphere_3000	0.23082		N hemisphere_3000	+1 to +10		N hemisphere_3000	1.93518
6.74942e+06	5.00246e+06	0.100611		N hemisphere_0-100	0.203855		N hemisphere_0-100	-10 to -1		N hemisphere_0-100	-8.88332
6.84942e+06	5.00246e+06	0.202992		N hemisphere_0-100	0.141735		N hemisphere_0-100	0 to +1		N hemisphere_0-100	-10.2846
6.94942e+06	5.00246e+06	0.0686906		N hemisphere_500	0.461437		N hemisphere_500	-10 to -1		N hemisphere_500	-18.7212
7.04942e+06	5.00246e+06	0.36411		N hemisphere_500	0.14211		N hemisphere_500	> +10		N hemisphere_500	-6.56842
-1.03506e+07	4.90246e+06	0.859246		N hemisphere_1000	0.365895		N hemisphere_1000	+1 to +10		N hemisphere_1000	-10.9341
-1.02506e+07	4.90246e+06	0.150456		N hemisphere_1000	-0.486072		N hemisphere_1000	-1 to 0		N hemisphere_1000	-23.1445
-8.95058e+06	4.90246e+06	-0.179149		N hemisphere_2000	-0.293859		N hemisphere_2000	-1 to 0		N hemisphere_2000	-7.22584
3.44942e+06	4.90246e+06	1.41449		N hemisphere_2000	0.339492		N hemisphere_2000	+1 to +10		N hemisphere_2000	-14.6517
3.94942e+06	4.90246e+06	1.07738		N hemisphere_3000	0.550884		N hemisphere_3000	0 to +1		N hemisphere_3000	-4.05983
4.04942e+06	4.90246e+06	1.38785		N hemisphere_3000	0.492415		N hemisphere_3000	-10 to -1		N hemisphere_3000	-3.0155
5.84942e+06	4.90246e+06	0.512395		N hemisphere_0-100	-0.167138		N hemisphere_0-100	-1 to 0		N hemisphere_0-100	3.27976
5.94942e+06	4.90246e+06	0.368895		N hemisphere_0-100	0.361866		N hemisphere_0-100	+1 to +10		N hemisphere_0-100	24.8219
6.14942e+06	4.90246e+06	0.163753		N hemisphere_500	0.640458		N hemisphere_500	-1 to 0		N hemisphere_500	27.4574
6.24942e+06	4.90246e+06	0.641124		N hemisphere_500	0.43633		N hemisphere_500	+1 to +10		N hemisphere_500	27.5041
6.34942e+06	4.90246e+06	0.284327		N hemisphere_1000	0.174092		N hemisphere_1000	-1 to 0		N hemisphere_1000	20.6552
6.44942e+06	4.90246e+06	0.371496		N hemisphere_1000	0.240847		N hemisphere_1000	-1 to 0		N hemisphere_1000	7.24399
6.54942e+06	4.90246e+06	0.312143		N hemisphere_2000	0.185031		N hemisphere_2000	-1 to 0		N hemisphere_2000	28.8244
6.64942e+06	4.90246e+06	0.189881		N hemisphere_2000	0.684261		N hemisphere_2000	-1 to 0		N hemisphere_2000	4.92236
-1.02506e+07	4.80246e+06	0.213799		N hemisphere_3000	-0.819773		N hemisphere_3000	-1 to 0		N hemisphere_3000	8.65584
-9.05058e+06	4.80246e+06	-0.0470479		N hemisphere_3000	-0.277925		N hemisphere_3000	-1 to 0		N hemisphere_3000	18.2927
-8.95058e+06	4.80246e+06	-0.0866075		N hemisphere_0-100	0.270298		N hemisphere_0-100	0 to +1		N hemisphere_0-100	14.6343
3.74942e+06	4.80246e+06	1.24016		N hemisphere_0-100	0.107427		N hemisphere_0-100	-1 to 0		N hemisphere_0-100	20.0958
5.94942e+06	4.80246e+06	0.749998		N hemisphere_500	-0.0612262		N hemisphere_500	-1 to 0		N hemisphere_500	-8.22837
6.04942e+06	4.80246e+06	0.4941		N hemisphere_500	0.0258295		N hemisphere_500	-1 to 0		N hemisphere_500	16.473
6.14942e+06	4.80246e+06	0.57109		N hemisphere_1000	-0.934541		N hemisphere_1000	-1 to 0		N hemisphere_1000	-1.75526
6.24942e+06	4.80246e+06	0.686437		N hemisphere_1000	0.458115		N hemisphere_1000	-10 to -1		N hemisphere_1000	9.29035
6.34942e+06	4.80246e+06	0.537409		N hemisphere_2000	0.486865		N hemisphere_2000	-10 to -1		N hemisphere_2000	4.27485
6.44942e+06	4.80246e+06	0.570678		N hemisphere_2000	0.207019		N hemisphere_2000	-1 to 0		N hemisphere_2000	13.8435
-9.75058e+06	4.70246e+06	0.926797		N hemisphere_3000	-0.260601		N hemisphere_3000	-1 to 0		N hemisphere_3000	-4.77844
-9.15058e+06	4.70246e+06	-0.0459439		N hemisphere_3000	0.312339		N hemisphere_3000	-10 to -1		N hemisphere_3000	41.1194
-9.05058e+06	4.70246e+06	-0.0883092		N hemisphere_0-100	0.432896		N hemisphere_0-100	-1 to 0		N hemisphere_0-100	0.981667
3.34942e+06	4.70246e+06	1.40158		N hemisphere_0-100	0.626316		N hemisphere_0-100	-1 to 0		N hemisphere_0-100	1.51904
3.64942e+06	4.70246e+06	1.5148		N hemisphere_500	0.534604		N hemisphere_500	-1 to 0		N hemisphere_500	10.4587
5.74942e+06	4.70246e+06	0.305673		N hemisphere_500	0.292336		N hemisphere_500	-1 to 0		N hemisphere_500	41.4914
5.84942e+06	4.70246e+06	0.60782		N hemisphere_1000	-0.0142635		N hemisphere_1000	-1 to 0		N hemisphere_1000	33.4411
5.94942e+06	4.70246e+06	0.895578		N hemisphere_1000	0.963592		N hemisphere_1000	+1 to +10		N hemisphere_1000	15.0758
6.04942e+06	4.70246e+06	0.873789		N hemisphere_2000	0.0294918		N hemisphere_2000	+1 to +10		N hemisphere_2000	9.88528
6.14942e+06	4.70246e+06	0.819931		N hemisphere_2000	-0.0795517		N hemisphere_2000	-1 to 0		N hemisphere_2000	-1.34883
6.24942e+06	4.70246e+06	0.734912		N hemisphere_3000	-0.329576		N hemisphere_3000	0 to +1		N hemisphere_3000	21.6864
6.34942e+06	4.70246e+06	0.44951		N hemisphere_3000	0.325508		N hemisphere_3000	-1 to 0		N hemisphere_3000	-10.8766
6.44942e+06	4.70246e+06	0.454692		N hemisphere_0-100	0.648452		N hemisphere_0-100	+1 to +10		N hemisphere_0-100	40.8162
7.94942e+06	4.70246e+06	0.0757927		N hemisphere_0-100	0.89099		N hemisphere_0-100	-1 to 0		N hemisphere_0-100	43.9352
8.04942e+06	4.70246e+06	0.0615391		N hemisphere_500	0.979203		N hemisphere_500	+1 to +10		N hemisphere_500	39.6764
8.14942e+06	4.70246e+06	0.609412		N hemisphere_500	0.935484		N hemisphere_500	-10 to -1		N hemisphere_500	39.3839
8.24942e+06	4.70246e+06	0.394886		N hemisphere_1000	0.966016		N hemisphere_1000	+1 to +10		N hemisphere_1000	41.2923
8.34942e+06	4.70246e+06	0.380271		N hemisphere_1000	1.07026		N hemisphere_1000	+1 to +10		N hemisphere_1000	42.5329
8.44942e+06	4.70246e+06	0.545357		N hemisphere_2000	0.695754		N hemisphere_2000	-10 to -1		N hemisphere_2000	34.0082
8.54942e+06	4.70246e+06	0.618465		N hemisphere_2000	1.00224		N hemisphere_2000	+1 to +10		N hemisphere_2000	44.0681
-1.03506e+07	4.60246e+06	0.228084		N hemisphere_3000	1.05666		N hemisphere_3000	0 to +1		N hemisphere_3000	38.812
3.04942e+06	4.60246e+06	0.938862		N hemisphere_3000	1.05767		N hemisphere_3000	0 to +1		N hemisphere_3000	38.4689
4.14942e+06	4.60246e+06	0.465808		N hemisphere_0-100	0.651676		N hemisphere_0-100	+1 to +10		N hemisphere_0-100	42.6928
5.74942e+06	4.60246e+06	0.352674		N hemisphere_0-100	0.830234		N hemisphere_0-100	+1 to +10		N hemisphere_0-100	44.0284
5.84942e+06	4.60246e+06	0.137242		N hemisphere_500	1.04663		N hemisphere_500	+1 to +10		N hemisphere_500	43.006
6.04942e+06	4.60246e+06	1.2068		N hemisphere_500	0.766289		N hemisphere_500	0 to +1		N hemisphere_500	43.0852
6.14942e+06	4.60246e+06	1.04001		N hemisphere_1000	1.33575		N hemisphere_1000	+1 to +10		N hemisphere_1000	34.9466
6.24942e+06	4.60246e+06	0.708777		N hemisphere_1000	1.20255		N hemisphere_1000	+1 to +10		N hemisphere_1000	43.4015
6.34942e+06	4.60246e+06	0.67744		N hemisphere_2000	0.913514		N hemisphere_2000	> +10		N hemisphere_2000	42.1526
6.44942e+06	4.60246e+06	0.294981		N hemisphere_2000	0.715659		N hemisphere_2000	+1 to +10		N hemisphere_2000	35.352
6.54942e+06	4.60246e+06	0.56802		N hemisphere_3000	1.18283		N hemisphere_3000	0 to +1		N hemisphere_3000	45.7583
7.54942e+06	4.60246e+06	0.385256		N hemisphere_3000	1.32751		N hemisphere_3000	0 to +1		N hemisphere_3000	47.2312
7.64942e+06	4.60246e+06	0.129942		N hemisphere_0-100	1.57082		N hemisphere_0-100	0 to +1		N hemisphere_0-100	10.9194
7.74942e+06	4.60246e+06	0.0530882		N hemisphere_0-100	2.60895		N hemisphere_0-100	+1 to +10		N hemisphere_0-100	29.4848
8.24942e+06	4.60246e+06	0.333474		N hemisphere_500	0.437364		N hemisphere_500	+1 to +10		N hemisphere_500	11.3045
8.34942e+06	4.60246e+06	0.300747		N hemisphere_500	1.40049		N hemisphere_500	+1 to +10		N hemisphere_500	25.8561
8.44942e+06	4.60246e+06	0.0815488		N hemisphere_1000	0.139261		N hemisphere_1000	-1 to 0		N hemisphere_1000	21.2303
8.54942e+06	4.60246e+06	0.336157		N hemisphere_1000	1.13165		N hemisphere_1000	+1 to +10		N hemisphere_1000	20.4667
8.64942e+06	4.60246e+06	0.566251		N hemisphere_2000	1.54465		N hemisphere_2000	-1 to 0		N hemisphere_2000	27.3934
-1.03506e+07	4.50246e+06	0.345976		N hemisphere_2000	1.92337		N hemisphere_2000	0 to +1		N hemisphere_2000	31.1265
-9.35058e+06	4.50246e+06	0.621864		N hemisphere_3000	0.490527		N hemisphere_3000	0 to +1		N hemisphere_3000	22.4184
3.84942e+06	4.50246e+06	0.707772		N hemisphere_3000	0.266142		N hemisphere_3000	-1 to 0		N hemisphere_3000	25.2045
6.14942e+06	4.50246e+06	1.57769		N hemisphere_0-100	0.523997		N hemisphere_0-100	+1 to +10		N hemisphere_0-100	17.6394
6.24942e+06	4.50246e+06	0.971419		N hemisphere_0-100	0.232505		N hemisphere_0-100	-10 to -1		N hemisphere_0-100	16.998
6.34942e+06	4.50246e+06	0.837022		N hemisphere_500	1.61883		N hemisphere_500	-1 to 0		N hemisphere_500	23.4844
6.44942e+06	4.50246e+06	0.994811		N hemisphere_500	0.81015		N hemisphere_500	+1 to +10		N hemisphere_500	17.2816
6.54942e+06	4.50246e+06	0.854274		N hemisphere_1000	0.759543		N hemisphere_1000	+1 to +10		N hemisphere_1000	14.9555
6.64942e+06	4.50246e+06	0.815493		N hemisphere_1000	0.896386		N hemisphere_1000	+1 to +10		N hemisphere_1000	15.9125
6.74942e+06	4.50246e+06	0.88018		N hemisphere_2000	0.586087		N hemisphere_2000	0 to +1		N hemisphere_2000	22.1522
7.44942e+06	4.50246e+06	0.341975		N hemisphere_2000	0.340633		N hemisphere_2000	-10 to -1		N hemisphere_2000	14.6059
7.54942e+06	4.50246e+06	0.311113		N hemisphere_3000	1.97209		N hemisphere_3000	0 to +1		N hemisphere_3000	35.4366
7.64942e+06	4.50246e+06	0.236437		N hemisphere_3000	1.2844		N hemisphere_3000	0 to +1		N hemisphere_3000	21.5459
7.74942e+06	4.50246e+06	-0.182617		N hemisphere_0-100	0.114711		N hemisphere_0-100	-10 to -1		N hemisphere_0-100	18.0387
7.84942e+06	4.50246e+06	-0.176432		N hemisphere_0-100	1.10151		N hemisphere_0-100	0 to +1		N hemisphere_0-100	16.0831
7.94942e+06	4.50246e+06	-0.164344		N hemisphere_500	0.622219		N hemisphere_500	-10 to -1		N hemisphere_500	23.6621
8.44942e+06	4.50246e+06	0.0308912		N hemisphere_500	0.591797		N hemisphere_500	-1 to 0		N hemisphere_500	13.8125
8.54942e+06	4.50246e+06	0.179403		N hemisphere_1000	0.298072		N hemisphere_1000	-10 to -1		N hemisphere_1000	15.488
8.74942e+06	4.50246e+06	0.760903		N hemisphere_1000	0.659487		N hemisphere_1000	-1 to 0		N hemisphere_1000	29.0297
8.84942e+06	4.50246e+06	0.683876		N hemisphere_2000	0.203484		N hemisphere_2000	-10 to -1		N hemisphere_2000	19.151
-1.03506e+07	4.40246e+06	0.81603		N hemisphere_2000	1.43445		N hemisphere_2000	-1 to 0		N hemisphere_2000	23.5743
4.44942e+06	4.40246e+06	-0.210139		N hemisphere_3000	1.14661		N hemisphere_3000	0 to +1		N hemisphere_3000	25.7349
6.14942e+06	4.40246e+06	1.19646		N hemisphere_3000	0.0362143		N hemisphere_3000	-1 to 0		N hemisphere_3000	17.4101
6.24942e+06	4.40246e+06	0.882785		N hemisphere_0-100	1.01639		N hemisphere_0-100	-10 to -1		N hemisphere_0-100	13.5362
6.34942e+06	4.40246e+06	0.855716		N hemisphere_0-100	1.254		N hemisphere_0-100	0 to +1		N hemisphere_0-100	11.0278
6.44942e+06	4.40246e+06	0.59004		N hemisphere_500	1.22965		N hemisphere_500	+1 to +10		N hemisphere_500	8.98156
6.54942e+06	4.40246e+06	0.678437		N hemisphere_500	0.970035		N hemisphere_500	-1 to 0		N hemisphere_500	10.2909
6.64942e+06	4.40246e+06	0.915273		N hemisphere_1000	0.892348		N hemisphere_1000	+1 to +10		N hemisphere_1000	11.0866
6.74942e+06	4.40246e+06	0.598424		N hemisphere_1000	0.723905		N hemisphere_1000	< -10		N hemisphere_1000	6.5936
6.84942e+06	4.40246e+06	0.536005		N hemisphere_2000	1.08106		N hemisphere_2000	0 to +1		N hemisphere_2000	15.8567
6.94942e+06	4.40246e+06	0.559557		N hemisphere_2000	0.430388		N hemisphere_2000	< -10		N hemisphere_2000	11.1763
7.04942e+06	4.40246e+06	0.563526		N hemisphere_3000	0.946922		N hemisphere_3000	0 to +1		N hemisphere_3000	8.26686
7.14942e+06	4.40246e+06	0.2976		N hemisphere_3000	0.842937		N hemisphere_3000	-10 to -1		N hemisphere_3000	7.38285
7.24942e+06	4.40246e+06	0.429286		N hemisphere_0-100	0.632208		N hemisphere_0-100	-10 to -1		N hemisphere_0-100	2.08595
7.34942e+06	4.40246e+06	0.53479		N hemisphere_0-100	1.40545		N hemisphere_0-100	0 to +1		N hemisphere_0-100	11.5351
7.44942e+06	4.40246e+06	0.507063		N hemisphere_500	0.817611		N hemisphere_500	+1 to +10		N hemisphere_500	25.6265
7.54942e+06	4.40246e+06	0.252207		N hemisphere_500	1.10209		N hemisphere_500	+1 to +10		N hemisphere_500	23.7282
7.64942e+06	4.40246e+06	0.262169		N hemisphere_1000	0.98148		N hemisphere_1000	+1 to +10		N hemisphere_1000	25.1637
7.74942e+06	4.40246e+06	-0.193239		N hemisphere_1000	0.659341		N hemisphere_1000	< -10		N hemisphere_1000	4.30493
7.84942e+06	4.40246e+06	-0.051597		N hemisphere_2000	0.905759		N hemisphere_2000	-10 to -1		N hemisphere_2000	17.7541
7.94942e+06	4.40246e+06	0.0256251		N hemisphere_2000	0.709226		N hemisphere_2000	0 to +1		N hemisphere_2000	12.6777
8.04942e+06	4.40246e+06	-0.241482		N hemisphere_3000	0.889984		N hemisphere_3000	-10 to -1		N hemisphere_3000	16.8091
8.14942e+06	4.40246e+06	-0.234026		N hemisphere_3000	0.809098		N hemisphere_3000	0 to +1		N hemisphere_3000	23.3497
8.24942e+06	4.40246e+06	0.0380537		N hemisphere_0-100	0.672992		N hemisphere_0-100	> +10		N hemisphere_0-100	4.8073
8.64942e+06	4.40246e+06	0.502267		N hemisphere_0-100	0.638213		N hemisphere_0-100	+1 to +10		N hemisphere_0-100	4.72051
4.54942e+06	4.30246e+06	-0.220404		N hemisphere_500	1.02644		N hemisphere_500	-10 to -1		N hemisphere_500	3.07078
6.04942e+06	4.30246e+06	0.548781		N hemisphere_500	0.721064		N hemisphere_500	-1 to 0		N hemisphere_500	0.765381
6.14942e+06	4.30246e+06	0.708603		N hemisphere_1000	0.424817		N hemisphere_1000	< -10		N hemisphere_1000	1.06471
6.24942e+06	4.30246e+06	0.465613		N hemisphere_1000	0.730662		N hemisphere_1000	+1 to +10		N hemisphere_1000	17.2756
6.34942e+06	4.30246e+06	0.744899		N hemisphere_2000	0.500491		N hemisphere_2000	+1 to +10		N hemisphere_2000	5.31989
6.44942e+06	4.30246e+06	0.776549		N hemisphere_2000	0.58165		N hemisphere_2000	> +10		N hemisphere_2000	4.83206
6.54942e+06	4.30246e+06	0.784883		N hemisphere_3000	0.388642		N hemisphere_3000	-1 to 0		N hemisphere_3000	-10.321
6.64942e+06	4.30246e+06	0.840029		N hemisphere_3000	0.564235		N hemisphere_3000	-10 to -1		N hemisphere_3000	5.58887
6.74942e+06	4.30246e+06	0.490206		N hemisphere_0-100	0.0654811		N hemisphere_0-100	-10 to -1		N hemisphere_0-100	7.66241
6.84942e+06	4.30246e+06	0.506811		N hemisphere_0-100	0.137278		N hemisphere_0-100	-10 to -1		N hemisphere_0-100	3.31781
6.94942e+06	4.30246e+06	0.612926		N hemisphere_500	0.16325		N hemisphere_500	+1 to +10		N hemisphere_500	-0.349457
7.04942e+06	4.30246e+06	0.594825		N hemisphere_500	0.207096		N hemisphere_500	-10 to -1		N hemisphere_500	0.60022
7.14942e+06	4.30246e+06	0.632826		N hemisphere_1000	0.244941		N hemisphere_1000	-1 to 0		N hemisphere_1000	-1.97893
7.24942e+06	4.30246e+06	0.44679		N hemisphere_1000	0.855746		N hemisphere_1000	+1 to +10		N hemisphere_1000	10.5627
7.54942e+06	4.30246e+06	0.183463		N hemisphere_2000	0.279843		N hemisphere_2000	0 to +1		N hemisphere_2000	1.03796
7.74942e+06	4.30246e+06	-0.0280022		N hemisphere_2000	0.518548		N hemisphere_2000	0 to +1		N hemisphere_2000	10.0166
7.84942e+06	4.30246e+06	-0.0758203		N hemisphere_3000	0.768103		N hemisphere_3000	-10 to -1		N hemisphere_3000	8.74019
7.94942e+06	4.30246e+06	0.0984641		N hemisphere_3000	0.724073		N hemisphere_3000	0 to +1		N hemisphere_3000	8.14147
8.04942e+06	4.30246e+06	-0.144425		N hemisphere_0-100	0.686096		N hemisphere_0-100	0 to +1		N hemisphere_0-100	15.7772
8.14942e+06	4.30246e+06	-0.139062		N hemisphere_0-100	0.12189		N hemisphere_0-100	+1 to +10		N hemisphere_0-100	6.85424
8.24942e+06	4.30246e+06	0.0709331		N hemisphere_500	0.508023		N hemisphere_500	-1 to 0		N hemisphere_500	-9.69046
8.34942e+06	4.30246e+06	0.0984536		N hemisphere_500	0.362419		N hemisphere_500	> +10		N hemisphere_500	7.98405
8.44942e+06	4.30246e+06	0.301362		N hemisphere_1000	0.943022		N hemisphere_1000	+1 to +10		N hemisphere_1000	8.52561
8.54942e+06	4.30246e+06	0.241099		N hemisphere_1000	0.914222		N hemisphere_1000	+1 to +10		N hemisphere_1000	9.38141
8.64942e+06	4.30246e+06	0.408021		N hemisphere_2000	0.426473		N hemisphere_2000	+1 to +10		N hemisphere_2000	7.33396
8.74942e+06	4.30246e+06	0.236062		N hemisphere_2000	0.794644		N hemisphere_2000	0 to +1		N hemisphere_2000	10.9337
4.34942e+06	4.20246e+06	0.0286639		N hemisphere_3000	0.47547		N hemisphere_3000	0 to +1		N hemisphere_3000	-2.52911
6.04942e+06	4.20246e+06	0.293598		N hemisphere_3000	0.765774		N hemisphere_3000	-1 to 0		N hemisphere_3000	9.62315
6.14942e+06	4.20246e+06	0.180141		N hemisphere_0-100	0.818916		N hemisphere_0-100	+1 to +10		N hemisphere_0-100	9.65173
6.44942e+06	4.20246e+06	0.615226		N hemisphere_0-100	0.16129		N hemisphere_0-100	-1 to 0		N hemisphere_0-100	-10.318
6.54942e+06	4.20246e+06	0.802251		N hemisphere_500	0.849621		N hemisphere_500	+1 to +10		N hemisphere_500	-0.932541
6.64942e+06	4.20246e+06	0.774617		N hemisphere_500	0.188603		N hemisphere_500	-10 to -1		N hemisphere_500	9.0766
6.74942e+06	4.20246e+06	0.494682		N hemisphere_1000	0.260885		N hemisphere_1000	> +10		N hemisphere_1000	0.995895
6.84942e+06	4.20246e+06	0.407418		N hemisphere_1000	0.666657		N hemisphere_1000	-1 to 0		N hemisphere_1000	0.986366
6.94942e+06	4.20246e+06	0.568908		N hemisphere_2000	0.273506		N hemisphere_2000	0 to +1		N hemisphere_2000	-7.33733
7.04942e+06	4.20246e+06	0.689299		N hemisphere_2000	0.552857		N hemisphere_2000	+1 to +10		N hemisphere_2000	0.191666
7.14942e+06	4.20246e+06	0.790384		N hemisphere_3000	0.426845		N hemisphere_3000	0 to +1		N hemisphere_3000	15.9872
7.24942e+06	4.20246e+06	0.649822		N hemisphere_3000	0.563251		N hemisphere_3000	+1 to +10		N hemisphere_3000	-2.33011
7.34942e+06	4.20246e+06	0.645333		N hemisphere_0-100	0.513096		N hemisphere_0-100	+1 to +10		N hemisphere_0-100	-15.7688
7.54942e+06	4.20246e+06	0.186196		N hemisphere_0-100	0.852303		N hemisphere_0-100	+1 to +10		N hemisphere_0-100	11.3991
7.84942e+06	4.20246e+06	0.0771025		N hemisphere_500	-0.494772		N hemisphere_500	-10 to -1		N hemisphere_500	-29.5401
7.94942e+06	4.20246e+06	0.391257		N hemisphere_500	0.745819		N hemisphere_500	-10 to -1		N hemisphere_500	-8.35532
8.04942e+06	4.20246e+06	0.210955		N hemisphere_1000	0.296142		N hemisphere_1000	+1 to +10		N hemisphere_1000	-2.94164
8.24942e+06	4.20246e+06	0.128391		N hemisphere_1000	0.474015		N hemisphere_1000	+1 to +10		N hemisphere_1000	1.51381
8.34942e+06	4.20246e+06	0.113699		N hemisphere_2000	0.258767		N hemisphere_2000	> +10		N hemisphere_2000	-15.0618
8.84942e+06	4.20246e+06	0.498694		N hemisphere_2000	0.919773		N hemisphere_2000	+1 to +10		N hemisphere_2000	0.548172
6.54942e+06	4.10246e+06	0.120914		N hemisphere_3000	0.91553		N hemisphere_3000	+1 to +10		N hemisphere_3000	-0.477158
6.64942e+06	4.10246e+06	0.00122817		N hemisphere_3000	0.529689		N hemisphere_3000	-10 to -1		N hemisphere_3000	1.12788
6.74942e+06	4.10246e+06	0.386639		N hemisphere_0-100	-0.57639		N hemisphere_0-100	-10 to -1		N hemisphere_0-100	-17.4342
6.84942e+06	4.10246e+06	0.396121		N hemisphere_0-100	-0.225827		N hemisphere_0-100	-10 to -1		N hemisphere_0-100	-10.3192
6.94942e+06	4.10246e+06	0.432393		N hemisphere_500	0.109063		N hemisphere_500	-10 to -1		N hemisphere_500	-12.6399
7.04942e+06	4.10246e+06	0.415046		N hemisphere_500	0.275226		N hemisphere_500	0 to +1		N hemisphere_500	-19.0368
7.14942e+06	4.10246e+06	0.559955		N hemisphere_1000	-0.0761819		N hemisphere_1000	-10 to -1		N hemisphere_1000	-28.7045
7.24942e+06	4.10246e+06	0.669872		N hemisphere_1000	-0.163084		N hemisphere_1000	+1 to +10		N hemisphere_1000	-23.1868
7.34942e+06	4.10246e+06	0.679999		N hemisphere_2000	0.202069		N hemisphere_2000	-10 to -1		N hemisphere_2000	-5.3243
7.44942e+06	4.10246e+06	0.907907		N hemisphere_2000	0.443033		N hemisphere_2000	0 to +1		N hemisphere_2000	-6.67538
7.54942e+06	4.10246e+06	0.291995		N hemisphere_3000	0.481788		N hemisphere_3000	+1 to +10		N hemisphere_3000	5.01736
7.64942e+06	4.10246e+06	0.45003		N hemisphere_3000	0.620945		N hemisphere_3000	> +10		N hemisphere_3000	10.7598
7.74942e+06	4.10246e+06	0.381613		N hemisphere_0-100	-0.286403		N hemisphere_0-100	-10 to -1		N hemisphere_0-100	-8.58654
7.84942e+06	4.10246e+06	0.468915		N hemisphere_0-100	-0.618664		N hemisphere_0-100	0 to +1		N hemisphere_0-100	-17.7491
7.94942e+06	4.10246e+06	0.269824		N hemisphere_500	0.365169		N hemisphere_500	+1 to +10		N hemisphere_500	-3.9659
8.04942e+06	4.10246e+06	0.343856		N hemisphere_500	-0.245721		N hemisphere_500	-1 to 0		N hemisphere_500	-17.2684
8.14942e+06	4.10246e+06	0.31993		N hemisphere_1000	0.291424		N hemisphere_1000	+1 to +10		N hemisphere_1000	0.774628
8.24942e+06	4.10246e+06	0.281661		N hemisphere_1000	0.517254		N hemisphere_1000	0 to +1		N hemisphere_1000	1.98254
8.34942e+06	4.10246e+06	0.276489		N hemisphere_2000	0.637534		N hemisphere_2000	+1 to +10		N hemisphere_2000	6.42545
8.44942e+06	4.10246e+06	0.397327		N hemisphere_2000	0.332791		N hemisphere_2000	+1 to +10		N hemisphere_2000	-4.94841
8.54942e+06	4.10246e+06	0.424965		N hemisphere_3000	-0.046925		N hemisphere_3000	0 to +1		N hemisphere_3000	-13.0255
4.44942e+06	4.00246e+06	0.226156		N hemisphere_3000	-0.130475		N hemisphere_3000	-10 to -1		N hemisphere_3000	-15.8719
6.64942e+06	4.00246e+06	-0.247928		N hemisphere_0-100	0.0997989		N hemisphere_0-100	-1 to 0		N hemisphere_0-100	-4.4344
6.74942e+06	4.00246e+06	-0.133742		N hemisphere_0-100	-0.853096		N hemisphere_0-100	+1 to +10		N hemisphere_0-100	-10.4397
6.84942e+06	4.00246e+06	-0.0357351		N hemisphere_500	-0.0751944		N hemisphere_500	-10 to -1		N hemisphere_500	-11.4793
6.94942e+06	4.00246e+06	0.0814379		N hemisphere_500	-0.263429		N hemisphere_500	-1 to 0		N hemisphere_500	-22.6139
7.04942e+06	4.00246e+06	0.177425		N hemisphere_1000	-0.250045		N hemisphere_1000	-10 to -1		N hemisphere_1000	-5.31255
7.14942e+06	4.00246e+06	0.353593		N hemisphere_1000	-0.467468		N hemisphere_1000	-1 to 0		N hemisphere_1000	-46.0659
7.24942e+06	4.00246e+06	0.457662		N hemisphere_2000	0.271926		N hemisphere_2000	-10 to -1		N hemisphere_2000	-11.0575
7.34942e+06	4.00246e+06	0.660764		N hemisphere_2000	-0.252743		N hemisphere_2000	-1 to 0		N hemisphere_2000	-19.8332
7.54942e+06	4.00246e+06	0.7246		N hemisphere_3000	0.189475		N hemisphere_3000	< -10		N hemisphere_3000	-5.38012
7.64942e+06	4.00246e+06	0.63221		N hemisphere_3000	0.0741801		N hemisphere_3000	-1 to 0		N hemisphere_3000	-3.55125
7.74942e+06	4.00246e+06	0.653577		N hemisphere_0-100	-0.758572		N hemisphere_0-100	0 to +1		N hemisphere_0-100	-15.1904
7.84942e+06	4.00246e+06	0.499695		N hemisphere_0-100	-1.47567		N hemisphere_0-100	0 to +1		N hemisphere_0-100	-38.7179
7.94942e+06	4.00246e+06	0.600672		N hemisphere_500	-0.627209		N hemisphere_500	-1 to 0		N hemisphere_500	-9.33885
8.14942e+06	4.00246e+06	0.391348		N hemisphere_500	-0.233693		N hemisphere_500	-10 to -1		N hemisphere_500	-8.81343
8.24942e+06	4.00246e+06	0.338011		N hemisphere_1000	-0.279614		N hemisphere_1000	-1 to 0		N hemisphere_1000	-7.04795
8.34942e+06	4.00246e+06	0.659396		N hemisphere_1000	-0.0836178		N hemisphere_1000	-1 to 0		N hemisphere_1000	-8.38651
8.44942e+06	4.00246e+06	0.536388		N hemisphere_2000	-0.147263		N hemisphere_2000	-10 to -1		N hemisphere_2000	-13.791
8.54942e+06	4.00246e+06	0.44155		N hemisphere_2000	-0.49153		N hemisphere_2000	-1 to 0		N hemisphere_2000	-11.8036
8.74942e+06	4.00246e+06	0.344195		N hemisphere_3000	-0.0290086		N hemisphere_3000	-1 to 0		N hemisphere_3000	-29.6744
9.04942e+06	4.00246e+06	0.64228		N hemisphere_3000	0.537884		N hemisphere_3000	+1 to +10		N hemisphere_3000	-1.80737
9.34942e+06	4.00246e+06	0.555558		N hemisphere_0-100	2.50798		N hemisphere_0-100	+1 to +10		N hemisphere_0-100	36.8931
4.54942e+06	3.90246e+06	0.311862		N hemisphere_0-100	1.77799		N hemisphere_0-100	0 to +1		N hemisphere_0-100	29.9308
6.84942e+06	3.90246e+06	-0.083555		N hemisphere_500	1.19213		N hemisphere_500	+1 to +10		N hemisphere_500	21.9324
6.94942e+06	3.90246e+06	-0.168056		N hemisphere_500	2.08301		N hemisphere_500	0 to +1		N hemisphere_500	54.5629
7.04942e+06	3.90246e+06	0.0605436		N hemisphere_1000	0.729761		N hemisphere_1000	+1 to +10		N hemisphere_1000	14.62
7.14942e+06	3.90246e+06	0.0282922		N hemisphere_1000	0.72488		N hemisphere_1000	0 to +1		N hemisphere_1000	23.8626
7.24942e+06	3.90246e+06	0.336522		N hemisphere_2000	1.07918		N hemisphere_2000	0 to +1		N hemisphere_2000	27.7016
7.34942e+06	3.90246e+06	0.258407		N hemisphere_2000	1.20808		N hemisphere_2000	0 to +1		N hemisphere_2000	33.5869
7.44942e+06	3.90246e+06	0.280244		N hemisphere_3000	0.636406		N hemisphere_3000	0 to +1		N hemisphere_3000	12.7658
7.54942e+06	3.90246e+06	0.345375		N hemisphere_3000	0.955204		N hemisphere_3000	+1 to +10		N hemisphere_3000	0.522804
7.84942e+06	3.90246e+06	0.686772		N hemisphere_0-100	0.210647		N hemisphere_0-100	-1 to 0		N hemisphere_0-100	12.6302
7.94942e+06	3.90246e+06	0.761899		N hemisphere_0-100	0.0916727		N hemisphere_0-100	-1 to 0		N hemisphere_0-100	10.488
8.34942e+06	3.90246e+06	0.685703		N hemisphere_500	0.540878		N hemisphere_500	0 to +1		N hemisphere_500	22.5069
8.44942e+06	3.90246e+06	0.528849		N hemisphere_500	-0.369747		N hemisphere_500	-10 to -1		N hemisphere_500	0.713806
8.54942e+06	3.90246e+06	0.668219		N hemisphere_1000	-0.754248		N hemisphere_1000	-1 to 0		N hemisphere_1000	7.33485
8.64942e+06	3.90246e+06	0.733591		N hemisphere_1000	0.53461		N hemisphere_1000	-10 to -1		N hemisphere_1000	13.9975
8.74942e+06	3.90246e+06	0.654016		N hemisphere_2000	0.5722		N hemisphere_2000	-1 to 0		N hemisphere_2000	10.2915
8.94942e+06	3.90246e+06	0.68229		N hemisphere_2000	-0.565921		N hemisphere_2000	0 to +1		N hemisphere_2000	2.74536
9.24942e+06	3.90246e+06	0.492666		N hemisphere_3000	-0.141174		N hemisphere_3000	-10 to -1		N hemisphere_3000	-8.61958
9.34942e+06	3.90246e+06	0.58902		N hemisphere_3000	0.460924		N hemisphere_3000	-1 to 0		N hemisphere_3000	16.5201
4.64942e+06	3.80246e+06	0.650134		N hemisphere_0-100	-0.488857		N hemisphere_0-100	-1 to 0		N hemisphere_0-100	10.9522
7.04942e+06	3.80246e+06	-0.181044		N hemisphere_0-100	-0.409522		N hemisphere_0-100	-1 to 0		N hemisphere_0-100	3.42204
7.14942e+06	3.80246e+06	-0.11138		N hemisphere_500	0.0717898		N hemisphere_500	-10 to -1		N hemisphere_500	6.05878
7.24942e+06	3.80246e+06	0.119974		N hemisphere_500	-0.47737		N hemisphere_500	-1 to 0		N hemisphere_500	-9.87613
7.34942e+06	3.80246e+06	0.306888		N hemisphere_1000	0.304746		N hemisphere_1000	-10 to -1		N hemisphere_1000	21.1109
7.44942e+06	3.80246e+06	0.190661		N hemisphere_1000	-0.560443		N hemisphere_1000	-1 to 0		N hemisphere_1000	4.03274
7.54942e+06	3.80246e+06	0.0376485		N hemisphere_2000	-0.798272		N hemisphere_2000	-1 to 0		N hemisphere_2000	10.4954
7.64942e+06	3.80246e+06	0.193386		N hemisphere_2000	-1.16298		N hemisphere_2000	-10 to -1		N hemisphere_2000	-9.63204
7.74942e+06	3.80246e+06	0.490033		N hemisphere_3000	-0.384889		N hemisphere_3000	-1 to 0		N hemisphere_3000	10.4519
7.84942e+06	3.80246e+06	0.481132		N hemisphere_3000	-0.705386		N hemisphere_3000	-1 to 0		N hemisphere_3000	4.52298
7.94942e+06	3.80246e+06	0.614868		N hemisphere_0-100	-0.760481		N hemisphere_0-100	-10 to -1		N hemisphere_0-100	-3.7509
8.04942e+06	3.80246e+06	0.720983		N hemisphere_0-100	-0.792888		N hemisphere_0-100	-1 to 0		N hemisphere_0-100	-2.02744
8.34942e+06	3.80246e+06	1.02626		N hemisphere_500	0.021685		N hemisphere_500	-1 to 0		N hemisphere_500	9.33968
8.44942e+06	3.80246e+06	0.828576		N hemisphere_500	0.427858		N hemisphere_500	-10 to -1		N hemisphere_500	22.6731
8.54942e+06	3.80246e+06	0.706447		N hemisphere_1000	-0.284282		N hemisphere_1000	-10 to -1		N hemisphere_1000	4.77979
8.64942e+06	3.80246e+06	0.881347		N hemisphere_1000	0.238529		N hemisphere_1000	-1 to 0		N hemisphere_1000	25.6719
8.74942e+06	3.80246e+06	0.35065		N hemisphere_2000	-0.378818		N hemisphere_2000	-1 to 0		N hemisphere_2000	8.04056
8.94942e+06	3.80246e+06	0.627034		N hemisphere_2000	-0.211377		N hemisphere_2000	-1 to 0		N hemisphere_2000	20.0173
9.04942e+06	3.80246e+06	0.664092		N hemisphere_3000	0.4479		N hemisphere_3000	-1 to 0		N hemisphere_3000	15.9537
9.24942e+06	3.80246e+06	0.788907		N hemisphere_3000	-0.261682		N hemisphere_3000	-1 to 0		N hemisphere_3000	-1.91786
9.34942e+06	3.80246e+06	0.637179		N hemisphere_0-100	0.811362		N hemisphere_0-100	+1 to +10		N hemisphere_0-100	-4.64087
4.64942e+06	3.70246e+06	0.709557		N hemisphere_0-100	0.698824		N hemisphere_0-100	0 to +1		N hemisphere_0-100	1.90202
7.24942e+06	3.70246e+06	-0.0561873		N hemisphere_500	0.752086		N hemisphere_500	> +10		N hemisphere_500	-2.38591
7.34942e+06	3.70246e+06	0.137881		N hemisphere_500	0.224543		N hemisphere_500	0 to +1		N hemisphere_500	10.4434
7.44942e+06	3.70246e+06	0.0657027		N hemisphere_1000	0.502831		N hemisphere_1000	0 to +1		N hemisphere_1000	-12.6901
7.54942e+06	3.70246e+06	-0.138414		N hemisphere_1000	0.507041		N hemisphere_1000	0 to +1		N hemisphere_1000	-10.1344
7.64942e+06	3.70246e+06	0.0939179		N hemisphere_2000	1.13231		N hemisphere_2000	+1 to +10		N hemisphere_2000	13.6461
7.74942e+06	3.70246e+06	-0.100753		N hemisphere_2000	1.01427		N hemisphere_2000	-1 to 0		N hemisphere_2000	11.6518
7.84942e+06	3.70246e+06	0.159746		N hemisphere_3000	0.544853		N hemisphere_3000	-1 to 0		N hemisphere_3000	13.5876
7.94942e+06	3.70246e+06	0.378552		N hemisphere_3000	0.166224		N hemisphere_3000	-10 to -1		N hemisphere_3000	10.3768
8.04942e+06	3.70246e+06	0.643101		N hemisphere_0-100	0.298962		N hemisphere_0-100	-10 to -1		N hemisphere_0-100	16.3303
8.14942e+06	3.70246e+06	0.557841		N hemisphere_0-100	0.314402		N hemisphere_0-100	-10 to -1		N hemisphere_0-100	18.3854
8.24942e+06	3.70246e+06	0.746381		N hemisphere_500	0.49266		N hemisphere_500	-1 to 0		N hemisphere_500	10.7676
8.34942e+06	3.70246e+06	1.02252		N hemisphere_500	0.394773		N hemisphere_500	-10 to -1		N hemisphere_500	3.23262
8.44942e+06	3.70246e+06	1.07202		N hemisphere_1000	0.437439		N hemisphere_1000	-1 to 0		N hemisphere_1000	22.6041
8.54942e+06	3.70246e+06	0.6732		N hemisphere_1000	0.279837		N hemisphere_1000	+1 to +10		N hemisphere_1000	2.74545
8.64942e+06	3.70246e+06	0.562284		N hemisphere_2000	0.00544781		N hemisphere_2000	0 to +1		N hemisphere_2000	-4.99229
8.74942e+06	3.70246e+06	0.595567		N hemisphere_2000	0.597498		N hemisphere_2000	-1 to 0		N hemisphere_2000	25.4654
8.84942e+06	3.70246e+06	0.698165		N hemisphere_3000	0.0892271		N hemisphere_3000	-1 to 0		N hemisphere_3000	0.896606
9.04942e+06	3.70246e+06	0.925811		N hemisphere_3000	0.301494		N hemisphere_3000	+1 to +10		N hemisphere_3000	1.96777
9.14942e+06	3.70246e+06	0.972149		N hemisphere_0-100	1.46897		N hemisphere_0-100	+1 to +10		N hemisphere_0-100	15.1972
9.24942e+06	3.70246e+06	0.888965		N hemisphere_0-100	0.873453		N hemisphere_0-100	+1 to +10		N hemisphere_0-100	18.087
9.34942e+06	3.70246e+06	0.708102		N hemisphere_500	1.0955		N hemisphere_500	+1 to +10		N hemisphere_500	17.2514
7.44942e+06	3.60246e+06	0.0584708		N hemisphere_500	-0.0232588		N hemisphere_500	-1 to 0		N hemisphere_500	15.5388
7.54942e+06	3.60246e+06	0.0981785		N hemisphere_1000	1.09541		N hemisphere_1000	0 to +1		N hemisphere_1000	19.5019
7.64942e+06	3.60246e+06	-0.0614505		N hemisphere_1000	1.10094		N hemisphere_1000	0 to +1		N hemisphere_1000	17.9419
7.74942e+06	3.60246e+06	-0.189373		N hemisphere_2000	0.958164		N hemisphere_2000	0 to +1		N hemisphere_2000	10.4114
7.84942e+06	3.60246e+06	-0.173405		N hemisphere_2000	1.42276		N hemisphere_2000	0 to +1		N hemisphere_2000	26.8081
7.94942e+06	3.60246e+06	-0.0323319		N hemisphere_3000	1.10503		N hemisphere_3000	-1 to 0		N hemisphere_3000	22.7423
8.04942e+06	3.60246e+06	0.283074		N hemisphere_3000	0.969842		N hemisphere_3000	0 to +1		N hemisphere_3000	17.1444
8.14942e+06	3.60246e+06	0.515735		N hemisphere_0-100	-0.519232		N hemisphere_0-100	-10 to -1		N hemisphere_0-100	5.95751
8.24942e+06	3.60246e+06	0.515549		N hemisphere_0-100	0.0282225		N hemisphere_0-100	> +10		N hemisphere_0-100	10.7705
8.34942e+06	3.60246e+06	0.449737		N hemisphere_500	0.633523		N hemisphere_500	+1 to +10		N hemisphere_500	13.9026
8.44942e+06	3.60246e+06	0.763874		N hemisphere_500	0.450664		N hemisphere_500	0 to +1		N hemisphere_500	12.9603
8.54942e+06	3.60246e+06	0.831842		N hemisphere_1000	1.27956		N hemisphere_1000	+1 to +10		N hemisphere_1000	25.2959
8.64942e+06	3.60246e+06	0.559882		N hemisphere_1000	1.15409		N hemisphere_1000	+1 to +10		N hemisphere_1000	19.1619
8.74942e+06	3.60246e+06	0.468422		N hemisphere_2000	0.182931		N hemisphere_2000	0 to +1		N hemisphere_2000	18.4294
8.84942e+06	3.60246e+06	0.69488		N hemisphere_2000	1.41802		N hemisphere_2000	+1 to +10		N hemisphere_2000	35.6283
8.94942e+06	3.60246e+06	0.717962		N hemisphere_3000	-0.0287348		N hemisphere_3000	+1 to +10		N hemisphere_3000	15.3186
9.04942e+06	3.60246e+06	0.474453		N hemisphere_3000	-0.44226		N hemisphere_3000	-10 to -1		N hemisphere_3000	10.3657
9.14942e+06	3.60246e+06	0.877146		N hemisphere_0-100	0.568344		N hemisphere_0-100	< -10		N hemisphere_0-100	5.91174
9.34942e+06	3.60246e+06	0.952491		N hemisphere_0-100	0.643799		N hemisphere_0-100	-10 to -1		N hemisphere_0-100	8.86458
7.64942e+06	3.50246e+06	0.0646364		N hemisphere_500	1.18404		N hemisphere_500	0 to +1		N hemisphere_500	18.4588
7.74942e+06	3.50246e+06	-0.181685		N hemisphere_500	1.01894		N hemisphere_500	> +10		N hemisphere_500	22.7288
7.84942e+06	3.50246e+06	-0.18288		N hemisphere_1000	1.20176		N hemisphere_1000	-10 to -1		N hemisphere_1000	11.5253
7.94942e+06	3.50246e+06	-0.220003		N hemisphere_1000	1.21989		N hemisphere_1000	0 to +1		N hemisphere_1000	16.1438
8.04942e+06	3.50246e+06	-0.148021		N hemisphere_2000	1.09647		N hemisphere_2000	+1 to +10		N hemisphere_2000	16.278
8.14942e+06	3.50246e+06	-0.071391		N hemisphere_2000	1.02945		N hemisphere_2000	0 to +1		N hemisphere_2000	3.4737
8.24942e+06	3.50246e+06	0.143831		N hemisphere_3000	1.18772		N hemisphere_3000	0 to +1		N hemisphere_3000	13.3997
8.34942e+06	3.50246e+06	0.438313		N hemisphere_3000	1.10245		N hemisphere_3000	-1 to 0		N hemisphere_3000	8.37955
8.44942e+06	3.50246e+06	0.547283		N hemisphere_0-100	0.651191		N hemisphere_0-100	0 to +1		N hemisphere_0-100	-0.053566
8.54942e+06	3.50246e+06	0.748968		N hemisphere_0-100	0.771871		N hemisphere_0-100	-10 to -1		N hemisphere_0-100	-16.6769
8.64942e+06	3.50246e+06	0.620027		N hemisphere_500	0.761169		N hemisphere_500	< -10		N hemisphere_500	2.1007
8.84942e+06	3.50246e+06	0.362472		N hemisphere_500	1.20815		N hemisphere_500	+1 to +10		N hemisphere_500	6.73482
8.94942e+06	3.50246e+06	0.564074		N hemisphere_1000	0.655312		N hemisphere_1000	0 to +1		N hemisphere_1000	6.06989
9.04942e+06	3.50246e+06	0.46886		N hemisphere_1000	0.669972		N hemisphere_1000	+1 to +10		N hemisphere_1000	0.388718
9.14942e+06	3.50246e+06	0.371773		N hemisphere_2000	0.760879		N hemisphere_2000	0 to +1		N hemisphere_2000	10.4789
9.24942e+06	3.50246e+06	0.523422		N hemisphere_2000	0.768978		N hemisphere_2000	0 to +1		N hemisphere_2000	5.17275
9.34942e+06	3.50246e+06	1.154		N hemisphere_3000	0.970799		N hemisphere_3000	0 to +1		N hemisphere_3000	8.35303
9.44942e+06	3.50246e+06	0.602735		N hemisphere_3000	1.05741		N hemisphere_3000	0 to +1		N hemisphere_3000	16.1282
7.84942e+06	3.40246e+06	0.179686		N hemisphere_0-100	0.360861		N hemisphere_0-100	+1 to +10		N hemisphere_0-100	9.01201
7.94942e+06	3.40246e+06	0.210021		N hemisphere_0-100	0.371889		N hemisphere_0-100	> +10		N hemisphere_0-100	-2.42785
8.04942e+06	3.40246e+06	-0.0926661		N hemisphere_500	0.866243		N hemisphere_500	0 to +1		N hemisphere_500	5.07306
8.14942e+06	3.40246e+06	0.0938967		N hemisphere_500	0.817946		N hemisphere_500	0 to +1		N hemisphere_500	-1.41573
8.24942e+06	3.40246e+06	0.336861		N hemisphere_1000	0.719452		N hemisphere_1000	0 to +1		N hemisphere_1000	-4.98489
8.34942e+06	3.40246e+06	0.746746		N hemisphere_1000	0.539294		N hemisphere_1000	0 to +1		N hemisphere_1000	-5.04133
8.44942e+06	3.40246e+06	0.616432		N hemisphere_2000	0.832047		N hemisphere_2000	0 to +1		N hemisphere_2000	-4.3511
8.54942e+06	3.40246e+06	0.832244		N hemisphere_2000	0.422562		N hemisphere_2000	0 to +1		N hemisphere_2000	19.3468
8.64942e+06	3.40246e+06	0.372441		N hemisphere_3000	0.644089		N hemisphere_3000	0 to +1		N hemisphere_3000	20.2521
8.94942e+06	3.40246e+06	0.240672		N hemisphere_3000	0.251766		N hemisphere_3000	-10 to -1		N hemisphere_3000	-8.84162
9.04942e+06	3.40246e+06	0.431917		N hemisphere_0-100	1.59846		N hemisphere_0-100	+1 to +10		N hemisphere_0-100	4.64633
9.14942e+06	3.40246e+06	0.222537		N hemisphere_0-100	1.45905		N hemisphere_0-100	+1 to +10		N hemisphere_0-100	5.13348
9.24942e+06	3.40246e+06	0.438306		N hemisphere_500	1.21875		N hemisphere_500	+1 to +10		N hemisphere_500	24.0577
9.34942e+06	3.40246e+06	0.66264		N hemisphere_500	1.48525		N hemisphere_500	+1 to +10		N hemisphere_500	14.3516
8.24942e+06	3.30246e+06	0.608593		N hemisphere_1000	0.436375		N hemisphere_1000	0 to +1		N hemisphere_1000	9.8936
9.34942e+06	3.30246e+06	0.616734		N hemisphere_1000	0.612603		N hemisphere_1000	+1 to +10		N hemisphere_1000	8.8169
-9.55058e+06	2.40246e+06	0.702069		N hemisphere_2000	0.707545		N hemisphere_2000	0 to +1		N hemisphere_2000	5.01479
-9.45058e+06	2.30246e+06	0.434891		N hemisphere_2000	0.620591		N hemisphere_2000	0 to +1		N hemisphere_2000	7.1437
-7.35058e+06	1.30246e+06	0.465819		N hemisphere_3000	0.846782		N hemisphere_3000	+1 to +10		N hemisphere_3000	16.6887
-7.25058e+06	1.30246e+06	0.447879		N hemisphere_3000	0.566088		N hemisphere_3000	0 to +1		N hemisphere_3000	4.40263
-7.05058e+06	1.10246e+06	0.0941999		N hemisphere_0-100	0.540652		N hemisphere_0-100	0 to +1		N hemisphere_0-100	-3.42801
-7.25058e+06	802460	0.128634		N hemisphere_0-100	0.54048		N hemisphere_0-100	0 to +1		N hemisphere_0-100	4.83567
-7.55058e+06	602460	0.7543		N hemisphere_500	0.589966		N hemisphere_500	0 to +1		N hemisphere_500	-4.04972
-7.85058e+06	2459.84	0.239549		N hemisphere_500	0.545796		N hemisphere_500	0 to +1		N hemisphere_500	5.40345
2.94942e+06	2459.84	-0.187227		N hemisphere_1000	0.753613		N hemisphere_1000	0 to +1		N hemisphere_1000	6.54977
3.74942e+06	2459.84	-0.0915407		N hemisphere_1000	0.441192		N hemisphere_1000	0 to +1		N hemisphere_1000	11.6633
-7.85058e+06	-97540.2	0.360539		N hemisphere_2000	0.466144		N hemisphere_2000	0 to +1		N hemisphere_2000	8.22165
1.37494e+07	-497540	-0.000672697		N hemisphere_2000	0.717234		N hemisphere_2000	0 to +1		N hemisphere_2000	7.30348
-7.75058e+06	-997540	0.332856		N hemisphere_3000	0.530247		N hemisphere_3000	0 to +1		N hemisphere_3000	2.24063
-7.75058e+06	-1.09754e+06	0.487315		N hemisphere_3000	0.738196		N hemisphere_3000	0 to +1		N hemisphere_3000	-1.92542
-7.65058e+06	-1.09754e+06	0.542191		N hemisphere_0-100	1.2212		N hemisphere_0-100	+1 to +10		N hemisphere_0-100	7.05457
-7.75058e+06	-1.19754e+06	0.538972		N hemisphere_0-100	0.973329		N hemisphere_0-100	+1 to +10		N hemisphere_0-100	6.46262
-7.65058e+06	-1.19754e+06	0.500734		N hemisphere_500	1.10094		N hemisphere_500	0 to +1		N hemisphere_500	4.73539
-7.65058e+06	-1.29754e+06	0.368253		N hemisphere_500	0.911804		N hemisphere_500	+1 to +10		N hemisphere_500	7.92673
-7.55058e+06	-1.29754e+06	0.42108		N hemisphere_1000	0.754255		N hemisphere_1000	+1 to +10		N hemisphere_1000	0.85434
-7.55058e+06	-1.39754e+06	0.414415		N hemisphere_1000	0.876496		N hemisphere_1000	+1 to +10		N hemisphere_1000	5.00823
-7.45058e+06	-1.39754e+06	0.542247		N hemisphere_2000	0.671427		N hemisphere_2000	> +10		N hemisphere_2000	2.42149
-7.55058e+06	-1.49754e+06	0.698734		N hemisphere_2000	0.94371		N hemisphere_2000	> +10		N hemisphere_2000	5.08315
-7.45058e+06	-1.49754e+06	0.590281		N hemisphere_3000	0.784048		N hemisphere_3000	0 to +1		N hemisphere_3000	-1.63477
-7.35058e+06	-1.49754e+06	0.57844		N hemisphere_3000	0.65303		N hemisphere_3000	0 to +1		N hemisphere_3000	1.78041
-7.45058e+06	-1.59754e+06	0.584122		N hemisphere_0-100	0.919275		N hemisphere_0-100	+1 to +10		N hemisphere_0-100	35.7158
-7.35058e+06	-1.59754e+06	0.718537		N hemisphere_0-100	1.85973		N hemisphere_0-100	+1 to +10		N hemisphere_0-100	31.2547
-7.25058e+06	-1.59754e+06	1.08102		N hemisphere_500	0.88615		N hemisphere_500	+1 to +10		N hemisphere_500	39.724
-7.15058e+06	-1.59754e+06	0.949488		N hemisphere_500	1.20696		N hemisphere_500	0 to +1		N hemisphere_500	52.674
-7.05058e+06	-1.59754e+06	0.891299		N hemisphere_1000	1.65071		N hemisphere_1000	0 to +1		N hemisphere_1000	19.3195
-7.35058e+06	-1.69754e+06	0.760035		N hemisphere_1000	1.44215		N hemisphere_1000	0 to +1		N hemisphere_1000	26.8307
-7.15058e+06	-1.69754e+06	0.871409		N hemisphere_2000	0.625384		N hemisphere_2000	0 to +1		N hemisphere_2000	27.3954
-7.05058e+06	-1.69754e+06	0.906972		N hemisphere_2000	0.774391		N hemisphere_2000	0 to +1		N hemisphere_2000	36.7787
-6.95058e+06	-1.69754e+06	0.846459		N hemisphere_3000	1.40969		N hemisphere_3000	0 to +1		N hemisphere_3000	27.3686
-7.25058e+06	-1.79754e+06	0.799953		N hemisphere_3000	2.25009		N hemisphere_3000	0 to +1		N hemisphere_3000	54.2756
-7.15058e+06	-1.79754e+06	1.1396		N hemisphere_0-100	1.86226		N hemisphere_0-100	0 to +1		N hemisphere_0-100	29.2643
-7.05058e+06	-1.79754e+06	1.44375		N hemisphere_0-100	0.534162		N hemisphere_0-100	+1 to +10		N hemisphere_0-100	15.2574
-6.95058e+06	-1.79754e+06	0.802729		N hemisphere_500	1.01854		N hemisphere_500	+1 to +10		N hemisphere_500	22.8578
-6.85058e+06	-1.79754e+06	0.905542		N hemisphere_500	0.894574		N hemisphere_500	-10 to -1		N hemisphere_500	11.6843
-6.75058e+06	-1.79754e+06	0.792073		N hemisphere_1000	0.648413		N hemisphere_1000	-10 to -1		N hemisphere_1000	16.5438
-7.15058e+06	-1.89754e+06	0.966677		N hemisphere_1000	0.496023		N hemisphere_1000	+1 to +10		N hemisphere_1000	10.3469
-7.05058e+06	-1.89754e+06	1.63845		N hemisphere_2000	1.3637		N hemisphere_2000	+1 to +10		N hemisphere_2000	18.0329
-6.95058e+06	-1.89754e+06	1.10501		N hemisphere_2000	1.1621		N hemisphere_2000	0 to +1		N hemisphere_2000	5.1414
-6.75058e+06	-1.89754e+06	0.905576		N hemisphere_3000	0.675816		N hemisphere_3000	+1 to +10		N hemisphere_3000	20.4858
-6.65058e+06	-1.89754e+06	0.944871		N hemisphere_3000	0.385083		N hemisphere_3000	0 to +1		N hemisphere_3000	12.8616
-7.05058e+06	-1.99754e+06	2.15444		N hemisphere_0-100	2.49368		N hemisphere_0-100	+1 to +10		N hemisphere_0-100	28.4287
-6.85058e+06	-1.99754e+06	0.866258		N hemisphere_0-100	2.27706		N hemisphere_0-100	0 to +1		N hemisphere_0-100	16.0191
-6.75058e+06	-1.99754e+06	0.995687		N hemisphere_500	0.818068		N hemisphere_500	+1 to +10		N hemisphere_500	15.0721
-6.65058e+06	-1.99754e+06	0.900498		N hemisphere_500	0.782129		N hemisphere_500	-10 to -1		N hemisphere_500	2.1834
-6.65058e+06	-2.09754e+06	0.785743		N hemisphere_1000	0.901762		N hemisphere_1000	+1 to +10		N hemisphere_1000	3.23354
-6.55058e+06	-2.09754e+06	0.697072		N hemisphere_1000	1.2619		N hemisphere_1000	+1 to +10		N hemisphere_1000	15.659
-6.65058e+06	-2.19754e+06	1.35467		N hemisphere_2000	1.00773		N hemisphere_2000	-10 to -1		N hemisphere_2000	9.66901
-6.75058e+06	-2.29754e+06	1.46544		N hemisphere_2000	1.54541		N hemisphere_2000	-10 to -1		N hemisphere_2000	10.8829
-6.65058e+06	-2.29754e+06	1.45733		N hemisphere_3000	0.341464		N hemisphere_3000	+1 to +10		N hemisphere_3000	24.6309
-6.55058e+06	-2.59754e+06	1.16225		N hemisphere_3000	0.871321		N hemisphere_3000	+1 to +10		N hemisphere_3000	-1.35136
-6.55058e+06	-2.69754e+06	1.01438		N hemisphere_0-100	-0.642618		N hemisphere_0-100	-10 to -1		N hemisphere_0-100	-11.2372
-6.35058e+06	-2.69754e+06	1.28712		N hemisphere_0-100	0.1457		N hemisphere_0-100	-1 to 0		N hemisphere_0-100	11.9041
-6.25058e+06	-2.69754e+06	0.569109		N hemisphere_500	-0.361631		N hemisphere_500	-10 to -1		N hemisphere_500	-1.98436
-6.45058e+06	-2.79754e+06	0.850391		N hemisphere_500	-0.600642		N hemisphere_500	0 to +1		N hemisphere_500	-5.23956
-6.35058e+06	-2.79754e+06	0.776339		N hemisphere_1000	0.192112		N hemisphere_1000	-1 to 0		N hemisphere_1000	15.9434
-6.25058e+06	-2.79754e+06	0.557625		N hemisphere_1000	-0.352126		N hemisphere_1000	0 to +1		N hemisphere_1000	-12.7151
-6.15058e+06	-2.79754e+06	0.392471		N hemisphere_2000	-1.03543		N hemisphere_2000	-1 to 0		N hemisphere_2000	1.18899
-6.35058e+06	-2.89754e+06	0.467654		N hemisphere_2000	0.0762437		N hemisphere_2000	-1 to 0		N hemisphere_2000	3.03653
-6.25058e+06	-2.89754e+06	0.370308		N hemisphere_3000	-0.693772		N hemisphere_3000	-1 to 0		N hemisphere_3000	2.13506
-6.15058e+06	-2.89754e+06	0.329726		N hemisphere_3000	-0.915158		N hemisphere_3000	-1 to 0		N hemisphere_3000	-7.02319
-6.45058e+06	-2.99754e+06	0.500612		N hemisphere_0-100	0.72032		N hemisphere_0-100	-1 to 0		N hemisphere_0-100	-2.23207
-6.35058e+06	-2.99754e+06	0.308498		N hemisphere_0-100	0.352501		N hemisphere_0-100	-1 to 0		N hemisphere_0-100	-2.01199
-6.25058e+06	-2.99754e+06	0.431332		N hemisphere_500	0.341454		N hemisphere_500	-10 to -1		N hemisphere_500	7.88608
-6.45058e+06	-3.09754e+06	0.876513		N hemisphere_500	0.577209		N hemisphere_500	< -10		N hemisphere_500	13.402
-6.35058e+06	-3.09754e+06	0.447811		N hemisphere_1000	0.554525		N hemisphere_1000	> +10		N hemisphere_1000	8.26279
-6.25058e+06	-3.09754e+06	0.422304		N hemisphere_1000	0.200661		N hemisphere_1000	-1 to 0		N hemisphere_1000	12.8976
-6.45058e+06	-3.19754e+06	0.703003		N hemisphere_2000	0.73833		N hemisphere_2000	-1 to 0		N hemisphere_2000	12.224
-6.35058e+06	-3.19754e+06	0.701937		N hemisphere_2000	-0.149004		N hemisphere_2000	-1 to 0		N hemisphere_2000	-5.26877
-6.25058e+06	-3.19754e+06	0.255552		N hemisphere_3000	0.12391		N hemisphere_3000	+1 to +10		N hemisphere_3000	16.9065
-6.15058e+06	-3.19754e+06	0.351944		N hemisphere_3000	-0.176902		N hemisphere_3000	0 to +1		N hemisphere_3000	-20.7673
-6.45058e+06	-3.29754e+06	0.832223		N hemisphere_0-100	0.854681		N hemisphere_0-100	-1 to 0		N hemisphere_0-100	-5.16411
-6.35058e+06	-3.29754e+06	0.705353		N hemisphere_0-100	0.852949		N hemisphere_0-100	-1 to 0		N hemisphere_0-100	11.5111
-6.15058e+06	-3.29754e+06	0.320955		N hemisphere_500	1.03657		N hemisphere_500	-1 to 0		N hemisphere_500	7.48071
-6.45058e+06	-3.39754e+06	1.08221		N hemisphere_500	0.141996		N hemisphere_500	0 to +1		N hemisphere_500	1.1899
-6.35058e+06	-3.39754e+06	0.81683		N hemisphere_1000	0.581213		N hemisphere_1000	-1 to 0		N hemisphere_1000	6.25653
-6.25058e+06	-3.39754e+06	0.382215		N hemisphere_1000	0.619838		N hemisphere_1000	-1 to 0		N hemisphere_1000	9.19141
-6.45058e+06	-3.49754e+06	1.17472		N hemisphere_2000	1.14402		N hemisphere_2000	-10 to -1		N hemisphere_2000	5.59248
-6.35058e+06	-3.49754e+06	0.413909		N hemisphere_2000	0.69656		N hemisphere_2000	-1 to 0		N hemisphere_2000	5.68375
-6.25058e+06	-3.49754e+06	0.298286		N hemisphere_3000	1.07789		N hemisphere_3000	-1 to 0		N hemisphere_3000	9.22787
-6.45058e+06	-3.59754e+06	1.2633		N hemisphere_3000	0.958926		N hemisphere_3000	-1 to 0		N hemisphere_3000	-5.53038
-6.35058e+06	-3.59754e+06	0.867164		N hemisphere_0-100	0.12253		N hemisphere_0-100	> +10		N hemisphere_0-100	6.53748
-6.45058e+06	-3.69754e+06	1.97634		N hemisphere_0-100	0.492651		N hemisphere_0-100	+1 to +10		N hemisphere_0-100	7.6015
-6.35058e+06	-3.69754e+06	1.2826		N hemisphere_500	0.353612		N hemisphere_500	-1 to 0		N hemisphere_500	9.73142
-6.45058e+06	-3.79754e+06	2.3573		N hemisphere_500	0.0932365		N hemisphere_500	-10 to -1		N hemisphere_500	7.91423
-6.35058e+06	-3.79754e+06	1.43758		N hemisphere_1000	1.00523		N hemisphere_1000	-10 to -1		N hemisphere_1000	22.1701
-6.35058e+06	-3.89754e+06	2.05523		N hemisphere_1000	0.901999		N hemisphere_1000	-1 to 0		N hemisphere_1000	12.5785
-6.25058e+06	-3.89754e+06	1.42499		N hemisphere_2000	0.873953		N hemisphere_2000	-1 to 0		N hemisphere_2000	9.99538
-6.35058e+06	-3.99754e+06	2.14023		N hemisphere_2000	0.868304		N hemisphere_2000	-1 to 0		N hemisphere_2000	9.01481
-6.25058e+06	-3.99754e+06	1.72146		N hemisphere_3000	1.26263		N hemisphere_3000	-10 to -1		N hemisphere_3000	10.2306
-6.25058e+06	-4.09754e+06	2.9003		N hemisphere_3000	0.754365		N hemisphere_3000	-10 to -1		N hemisphere_3000	6.27051
-6.15058e+06	-4.09754e+06	1.49858		N hemisphere_0-100	1.04421		N hemisphere_0-100	+1 to +10		N hemisphere_0-100	27.4682
-6.15058e+06	-4.19754e+06	1.8758		N hemisphere_0-100	1.19744		N hemisphere_0-100	+1 to +10		N hemisphere_0-100	26.3408
-6.25058e+06	-4.29754e+06	2.51819		N hemisphere_500	1.05276		N hemisphere_500	-10 to -1		N hemisphere_500	21.9165
-6.15058e+06	-4.29754e+06	2.23985		N hemisphere_500	1.18432		N hemisphere_500	0 to +1		N hemisphere_500	26.8143
-6.25058e+06	-4.39754e+06	1.86851		N hemisphere_1000	1.43531		N hemisphere_1000	0 to +1		N hemisphere_1000	22.9283
-6.15058e+06	-4.39754e+06	1.93514		N hemisphere_1000	1.32437		N hemisphere_1000	0 to +1		N hemisphere_1000	23.9465
-6.25058e+06	-4.49754e+06	1.69183		N hemisphere_2000	1.234		N hemisphere_2000	+1 to +10		N hemisphere_2000	27.6796
-6.15058e+06	-4.49754e+06	1.75938		N hemisphere_2000	1.04792		N hemisphere_2000	+1 to +10		N hemisphere_2000	28.5159
-6.05058e+06	-4.49754e+06	1.95246		N hemisphere_3000	1.03832		N hemisphere_3000	-10 to -1		N hemisphere_3000	20.5885
-6.15058e+06	-4.59754e+06	1.67694		N hemisphere_3000	1.15001		N hemisphere_3000	+1 to +10		N hemisphere_3000	30.3791
-6.05058e+06	-4.59754e+06	1.38467		N hemisphere_0-100	0.501946		N hemisphere_0-100	-10 to -1		N hemisphere_0-100	0.154037
-6.15058e+06	-4.69754e+06	1.36452		N hemisphere_0-100	0.662228		N hemisphere_0-100	+1 to +10		N hemisphere_0-100	7.43279
-6.05058e+06	-4.69754e+06	1.03901		N hemisphere_500	1.04426		N hemisphere_500	0 to +1		N hemisphere_500	4.21508
-6.05058e+06	-4.79754e+06	1.37295		N hemisphere_500	0.498129		N hemisphere_500	-10 to -1		N hemisphere_500	-0.696381
-6.05058e+06	-4.89754e+06	0.747075		N hemisphere_1000	1.23848		N hemisphere_1000	-1 to 0		N hemisphere_1000	3.42799
-5.95058e+06	-4.89754e+06	1.11165		N hemisphere_1000	0.859934		N hemisphere_1000	0 to +1		N hemisphere_1000	9.52667
-6.05058e+06	-4.99754e+06	0.489815		N hemisphere_2000	0.69796		N hemisphere_2000	0 to +1		N hemisphere_2000	2.64288
-5.95058e+06	-4.99754e+06	0.69771		N hemisphere_2000	0.637011		N hemisphere_2000	+1 to +10		N hemisphere_2000	7.8314
1.43494e+07	-4.99754e+06	1.2264		N hemisphere_3000	0.759932		N hemisphere_3000	0 to +1		N hemisphere_3000	7.47482
1.44494e+07	-4.99754e+06	1.02247		N hemisphere_3000	0.957482		N hemisphere_3000	-1 to 0		N hemisphere_3000	19.343
-6.05058e+06	-5.09754e+06	0.377832		N hemisphere_0-100	0.74349		N hemisphere_0-100	0 to +1		N hemisphere_0-100	0.3992
-5.95058e+06	-5.09754e+06	0.659015		N hemisphere_0-100	0.616251		N hemisphere_0-100	-10 to -1		N hemisphere_0-100	0.323456
-5.85058e+06	-5.09754e+06	0.907437		N hemisphere_500	0.426684		N hemisphere_500	0 to +1		N hemisphere_500	3.74983
1.40494e+07	-5.09754e+06	1.09706		N hemisphere_500	0.700415		N hemisphere_500	+1 to +10		N hemisphere_500	-5.43153
1.41494e+07	-5.09754e+06	1.41999		N hemisphere_1000	0.497417		N hemisphere_1000	+1 to +10		N hemisphere_1000	-7.50877
-5.95058e+06	-5.19754e+06	0.625476		N hemisphere_1000	0.543718		N hemisphere_1000	0 to +1		N hemisphere_1000	-10.0531
-5.85058e+06	-5.19754e+06	0.864856		N hemisphere_2000	0.595786		N hemisphere_2000	0 to +1		N hemisphere_2000	1.9093
1.37494e+07	-5.19754e+06	0.823608		N hemisphere_2000	0.863697		N hemisphere_2000	-1 to 0		N hemisphere_2000	0.837555
1.38494e+07	-5.19754e+06	0.931815		N hemisphere_3000	0.561094		N hemisphere_3000	0 to +1		N hemisphere_3000	10.8112
1.39494e+07	-5.19754e+06	0.936739		N hemisphere_3000	0.859404		N hemisphere_3000	0 to +1		N hemisphere_3000	8.89233
1.40494e+07	-5.19754e+06	1.13245		N hemisphere_0-100	2.02118		N hemisphere_0-100	0 to +1		N hemisphere_0-100	23.6882
-5.95058e+06	-5.29754e+06	0.59427		N hemisphere_0-100	0.624397		N hemisphere_0-100	0 to +1		N hemisphere_0-100	27.5774
-5.85058e+06	-5.29754e+06	0.777152		N hemisphere_500	0.2927		N hemisphere_500	-1 to 0		N hemisphere_500	21.8588
-5.75058e+06	-5.29754e+06	0.830154		N hemisphere_500	0.561407		N hemisphere_500	+1 to +10		N hemisphere_500	29.938
1.35494e+07	-5.29754e+06	0.702863		N hemisphere_1000	0.795948		N hemisphere_1000	0 to +1		N hemisphere_1000	24.1489
1.36494e+07	-5.29754e+06	0.943764		N hemisphere_1000	0.588947		N hemisphere_1000	0 to +1		N hemisphere_1000	19.4276
1.37494e+07	-5.29754e+06	1.13403		N hemisphere_2000	0.324787		N hemisphere_2000	-1 to 0		N hemisphere_2000	25.2325
1.38494e+07	-5.29754e+06	0.879137		N hemisphere_2000	0.209223		N hemisphere_2000	+1 to +10		N hemisphere_2000	31.7159
-5.85058e+06	-5.39754e+06	0.809144		N hemisphere_3000	0.604891		N hemisphere_3000	0 to +1		N hemisphere_3000	29.4197
-5.75058e+06	-5.39754e+06	0.672359		N hemisphere_3000	0.684146		N hemisphere_3000	0 to +1		N hemisphere_3000	35.141
-5.75058e+06	-5.49754e+06	1.40507		N hemisphere_0-100	0.638645		N hemisphere_0-100	0 to +1		N hemisphere_0-100	27.6095
-5.65058e+06	-5.49754e+06	0.89235		N hemisphere_0-100	1.59481		N hemisphere_0-100	+1 to +10		N hemisphere_0-100	20.0979
-5.85058e+06	-5.59754e+06	0.450756		N hemisphere_500	1.01308		N hemisphere_500	+1 to +10		N hemisphere_500	24.0283
-5.75058e+06	-5.59754e+06	0.744036		N hemisphere_500	1.43053		N hemisphere_500	0 to +1		N hemisphere_500	19.3489
-5.65058e+06	-5.59754e+06	0.96711		N hemisphere_1000	0.157444		N hemisphere_1000	0 to +1		N hemisphere_1000	22.8395
-5.75058e+06	-5.69754e+06	0.639378		N hemisphere_1000	0.273378		N hemisphere_1000	0 to +1		N hemisphere_1000	19.4273
-5.65058e+06	-5.69754e+06	0.422465		N hemisphere_2000	0.986652		N hemisphere_2000	0 to +1		N hemisphere_2000	18.9913
-5.55058e+06	-5.69754e+06	0.587002		N hemisphere_2000	0.370094		N hemisphere_2000	+1 to +10		N hemisphere_2000	26.8775
-5.65058e+06	-5.79754e+06	0.364933		N hemisphere_3000	0.571731		N hemisphere_3000	-10 to -1		N hemisphere_3000	30.6196
-5.55058e+06	-5.79754e+06	0.877356		N hemisphere_3000	0.321995		N hemisphere_3000	-1 to 0		N hemisphere_3000	31.5516
-5.55058e+06	-5.89754e+06	0.250054		N hemisphere_0-100	-0.966193		N hemisphere_0-100	0 to +1		N hemisphere_0-100	-18.379
-5.45058e+06	-5.89754e+06	0.427827		N hemisphere_0-100	-0.784812		N hemisphere_0-100	0 to +1		N hemisphere_0-100	-0.0484619
-5.45058e+06	-5.99754e+06	0.65447		N hemisphere_500	-0.727586		N hemisphere_500	-10 to -1		N hemisphere_500	-7.33332
-4.75058e+06	-6.39754e+06	-0.0361581		N hemisphere_500	-0.706808		N hemisphere_500	+1 to +10		N hemisphere_500	-4.46824
				N hemisphere_1000	-0.631213		N hemisphere_1000	-1 to 0		N hemisphere_1000	-4.26633
				N hemisphere_1000	-0.447761		N hemisphere_1000	0 to +1		N hemisphere_1000	6.7368
				N hemisphere_2000	-0.602988		N hemisphere_2000	0 to +1		N hemisphere_2000	-4.14544
				N hemisphere_2000	-0.456331		N hemisphere_2000	-1 to 0		N hemisphere_2000	-9.04849
				N hemisphere_3000	-0.386843		N hemisphere_3000	0 to +1		N hemisphere_3000	-2.03583
				N hemisphere_3000	-0.556523		N hemisphere_3000	-1 to 0		N hemisphere_3000	-4.26733
				N hemisphere_0-100	-0.0698402		N hemisphere_0-100	-10 to -1		N hemisphere_0-100	2.88165
				N hemisphere_0-100	-0.466427		N hemisphere_0-100	+1 to +10		N hemisphere_0-100	10.1459
				N hemisphere_500	-0.652899		N hemisphere_500	-1 to 0		N hemisphere_500	-0.738983
				N hemisphere_500	-0.190322		N hemisphere_500	-1 to 0		N hemisphere_500	-11.8198
				N hemisphere_1000	-0.577634		N hemisphere_1000	+1 to +10		N hemisphere_1000	0.461647
				N hemisphere_1000	-0.44212		N hemisphere_1000	0 to +1		N hemisphere_1000	-13.6481
				N hemisphere_2000	-1.46066		N hemisphere_2000	-10 to -1		N hemisphere_2000	-17.6015
				N hemisphere_2000	0.105238		N hemisphere_2000	-10 to -1		N hemisphere_2000	0.992287
				N hemisphere_3000	-0.451497		N hemisphere_3000	-1 to 0		N hemisphere_3000	-7.74078
				N hemisphere_3000	0.231368		N hemisphere_3000	-1 to 0		N hemisphere_3000	-0.596527
				N hemisphere_0-100	-1.4829		N hemisphere_0-100	-10 to -1		N hemisphere_0-100	-12.0244
				N hemisphere_0-100	-0.895033		N hemisphere_0-100	-10 to -1		N hemisphere_0-100	-8.34762
				N hemisphere_500	0.419203		N hemisphere_500	+1 to +10		N hemisphere_500	-5.79646
				N hemisphere_500	-0.0781729		N hemisphere_500	-10 to -1		N hemisphere_500	-5.75764
				N hemisphere_1000	-0.694228		N hemisphere_1000	-1 to 0		N hemisphere_1000	4.64834
				N hemisphere_1000	-0.27045		N hemisphere_1000	-1 to 0		N hemisphere_1000	4.29147
				N hemisphere_2000	-0.7976		N hemisphere_2000	-1 to 0		N hemisphere_2000	-10.4701
				N hemisphere_2000	-0.405449		N hemisphere_2000	-10 to -1		N hemisphere_2000	5.85292
				N hemisphere_3000	-0.0268217		N hemisphere_3000	-1 to 0		N hemisphere_3000	-0.647911
				N hemisphere_3000	-0.218772		N hemisphere_3000	-1 to 0		N hemisphere_3000	-15.4798
				N hemisphere_0-100	0.152163		N hemisphere_0-100	< -10		N hemisphere_0-100	12.2979
				N hemisphere_0-100	0.0825258		N hemisphere_0-100	-10 to -1		N hemisphere_0-100	12.9555
				N hemisphere_500	0.249376		N hemisphere_500	-1 to 0		N hemisphere_500	16.264
				N hemisphere_500	0.218439		N hemisphere_500	-10 to -1		N hemisphere_500	12.2848
				N hemisphere_1000	0.091616		N hemisphere_1000	-1 to 0		N hemisphere_1000	10.9285
				N hemisphere_1000	0.231471		N hemisphere_1000	-1 to 0		N hemisphere_1000	19.0082
				N hemisphere_2000	0.20584		N hemisphere_2000	-1 to 0		N hemisphere_2000	10.1772
				N hemisphere_2000	0.313036		N hemisphere_2000	-1 to 0		N hemisphere_2000	18.8042
				N hemisphere_3000	0.163602		N hemisphere_3000	-1 to 0		N hemisphere_3000	20.2783
				N hemisphere_3000	-0.0572496		N hemisphere_3000	-1 to 0		N hemisphere_3000	13.8863
				N hemisphere_0-100	1.12912		N hemisphere_0-100	+1 to +10		N hemisphere_0-100	2.52351
				N hemisphere_0-100	0.595297		N hemisphere_0-100	0 to +1		N hemisphere_0-100	15.0171
				N hemisphere_500	1.10831		N hemisphere_500	0 to +1		N hemisphere_500	12.5152
				N hemisphere_500	0.361719		N hemisphere_500	0 to +1		N hemisphere_500	15.4405
				N hemisphere_1000	-0.150074		N hemisphere_1000	-1 to 0		N hemisphere_1000	-0.37619
				N hemisphere_1000	0.749654		N hemisphere_1000	-1 to 0		N hemisphere_1000	-18.2956
				N hemisphere_2000	0.942841		N hemisphere_2000	-1 to 0		N hemisphere_2000	12.7525
				N hemisphere_2000	0.0313035		N hemisphere_2000	-1 to 0		N hemisphere_2000	7.81796
				N hemisphere_3000	0.582719		N hemisphere_3000	0 to +1		N hemisphere_3000	16.4852
				N hemisphere_3000	0.0132363		N hemisphere_3000	-1 to 0		N hemisphere_3000	5.40077
				N hemisphere_0-100	0.620896		N hemisphere_0-100	+1 to +10		N hemisphere_0-100	-5.2227
				N hemisphere_0-100	0.505326		N hemisphere_0-100	-10 to -1		N hemisphere_0-100	-4.41946
				N hemisphere_500	0.590827		N hemisphere_500	+1 to +10		N hemisphere_500	-1.6694
				N hemisphere_500	0.72238		N hemisphere_500	+1 to +10		N hemisphere_500	2.45107
				N hemisphere_1000	0.648925		N hemisphere_1000	+1 to +10		N hemisphere_1000	3.6084
				N hemisphere_1000	0.502117		N hemisphere_1000	> +10		N hemisphere_1000	-10.2688
				N hemisphere_2000	1.41767		N hemisphere_2000	0 to +1		N hemisphere_2000	15.9724
				N hemisphere_2000	0.403187		N hemisphere_2000	-1 to 0		N hemisphere_2000	-12.0968
				N hemisphere_3000	1.10403		N hemisphere_3000	0 to +1		N hemisphere_3000	10.6221
				N hemisphere_3000	0.845123		N hemisphere_3000	+1 to +10		N hemisphere_3000	2.86343
				N hemisphere_0-100	1.61238		N hemisphere_0-100	+1 to +10		N hemisphere_0-100	27.6278
				N hemisphere_0-100	2.09458		N hemisphere_0-100	+1 to +10		N hemisphere_0-100	23.8618
				N hemisphere_500	1.36207		N hemisphere_500	+1 to +10		N hemisphere_500	23.535
				N hemisphere_500	1.56064		N hemisphere_500	0 to +1		N hemisphere_500	33.6916
				N hemisphere_1000	1.08025		N hemisphere_1000	+1 to +10		N hemisphere_1000	37.127
				N hemisphere_1000	1.13304		N hemisphere_1000	< -10		N hemisphere_1000	30.4082
				N hemisphere_2000	1.19246		N hemisphere_2000	0 to +1		N hemisphere_2000	31.9403
				N hemisphere_2000	1.38129		N hemisphere_2000	0 to +1		N hemisphere_2000	25.468
				N hemisphere_3000	1.33981		N hemisphere_3000	0 to +1		N hemisphere_3000	33.277
				N hemisphere_3000	1.2502		N hemisphere_3000	+1 to +10		N hemisphere_3000	33.4955
				N hemisphere_0-100	1.71821		N hemisphere_0-100	0 to +1		N hemisphere_0-100	25.6194
				N hemisphere_0-100	1.56286		N hemisphere_0-100	0 to +1		N hemisphere_0-100	47.7422
				N hemisphere_500	0.470029		N hemisphere_500	0 to +1		N hemisphere_500	8.87239
				N hemisphere_500	1.35723		N hemisphere_500	+1 to +10		N hemisphere_500	29.2198
				N hemisphere_1000	1.33789		N hemisphere_1000	0 to +1		N hemisphere_1000	11.9749
				N hemisphere_1000	1.17403		N hemisphere_1000	0 to +1		N hemisphere_1000	50.5951
				N hemisphere_2000	1.61889		N hemisphere_2000	0 to +1		N hemisphere_2000	21.9214
				N hemisphere_2000	1.6858		N hemisphere_2000	0 to +1		N hemisphere_2000	23.3782
				N hemisphere_3000	1.72418		N hemisphere_3000	0 to +1		N hemisphere_3000	35.1616
				N hemisphere_3000	1.36507		N hemisphere_3000	0 to +1		N hemisphere_3000	23.138
				N hemisphere_0-100	0.739352		N hemisphere_0-100	0 to +1		N hemisphere_0-100	15.5452
				N hemisphere_0-100	0.826762		N hemisphere_0-100	0 to +1		N hemisphere_0-100	17.0647
				N hemisphere_500	0.724083		N hemisphere_500	0 to +1		N hemisphere_500	17.767
				N hemisphere_500	0.869768		N hemisphere_500	0 to +1		N hemisphere_500	21.1475
				N hemisphere_1000	0.879471		N hemisphere_1000	0 to +1		N hemisphere_1000	25.6446
				N hemisphere_1000	0.848335		N hemisphere_1000	0 to +1		N hemisphere_1000	13.0466
				N hemisphere_2000	1.80356		N hemisphere_2000	0 to +1		N hemisphere_2000	20.4299
				N hemisphere_2000	0.830625		N hemisphere_2000	0 to +1		N hemisphere_2000	19.4795
				N hemisphere_3000	0.987032		N hemisphere_3000	0 to +1		N hemisphere_3000	36.2852
				N hemisphere_3000	0.870307		N hemisphere_3000	0 to +1		N hemisphere_3000	23.1861
				N hemisphere_0-100	0.700644		N hemisphere_0-100	-1 to 0		N hemisphere_0-100	20.8235
				N hemisphere_0-100	0.9644		N hemisphere_0-100	0 to +1		N hemisphere_0-100	30.6546
				N hemisphere_500	0.146184		N hemisphere_500	-1 to 0		N hemisphere_500	27.9892
				N hemisphere_500	0.675575		N hemisphere_500	0 to +1		N hemisphere_500	25.5563
				N hemisphere_1000	0.285093		N hemisphere_1000	-1 to 0		N hemisphere_1000	34.9033
				N hemisphere_1000	0.830649		N hemisphere_1000	-1 to 0		N hemisphere_1000	32.207
				N hemisphere_2000	0.0162967		N hemisphere_2000	0 to +1		N hemisphere_2000	25.3857
				N hemisphere_2000	-0.306125		N hemisphere_2000	-1 to 0		N hemisphere_2000	20.3107
				N hemisphere_3000	0.197075		N hemisphere_3000	-1 to 0		N hemisphere_3000	37.5912
				N hemisphere_3000	-0.21178		N hemisphere_3000	-1 to 0		N hemisphere_3000	29.2376
				N hemisphere_0-100	0.264874		N hemisphere_0-100	0 to +1		N hemisphere_0-100	18.9893
				N hemisphere_0-100	0.346797		N hemisphere_0-100	0 to +1		N hemisphere_0-100	18.1667
				N hemisphere_500	1.43818		N hemisphere_500	0 to +1		N hemisphere_500	16.9014
				N hemisphere_500	1.04843		N hemisphere_500	-10 to -1		N hemisphere_500	11.5053
				N hemisphere_1000	0.805286		N hemisphere_1000	-10 to -1		N hemisphere_1000	-0.204674
				N hemisphere_1000	0.222943		N hemisphere_1000	-10 to -1		N hemisphere_1000	6.27432
				N hemisphere_2000	0.0911199		N hemisphere_2000	-10 to -1		N hemisphere_2000	6.88142
				N hemisphere_2000	0.132938		N hemisphere_2000	+1 to +10		N hemisphere_2000	14.041
				N hemisphere_3000	0.118398		N hemisphere_3000	-1 to 0		N hemisphere_3000	13.5373
				N hemisphere_3000	-0.233226		N hemisphere_3000	0 to +1		N hemisphere_3000	14.625
				N hemisphere_0-100	-0.0607648		N hemisphere_0-100	-10 to -1		N hemisphere_0-100	-5.92401
				N hemisphere_0-100	0.38745		N hemisphere_0-100	-10 to -1		N hemisphere_0-100	11.0697
				N hemisphere_500	0.221227		N hemisphere_500	-10 to -1		N hemisphere_500	-6.1515
				N hemisphere_500	0.331079		N hemisphere_500	-1 to 0		N hemisphere_500	14.3727
				N hemisphere_1000	0.163324		N hemisphere_1000	-1 to 0		N hemisphere_1000	7.79933
				N hemisphere_1000	0.508651		N hemisphere_1000	+1 to +10		N hemisphere_1000	6.90884
				N hemisphere_2000	-0.18311		N hemisphere_2000	-1 to 0		N hemisphere_2000	4.27824
				N hemisphere_2000	0.310743		N hemisphere_2000	-10 to -1		N hemisphere_2000	13.8892
				N hemisphere_3000	0.355663		N hemisphere_3000	-10 to -1		N hemisphere_3000	-9.38416
				N hemisphere_3000	0.148902		N hemisphere_3000	-10 to -1		N hemisphere_3000	-1.65068
				N hemisphere_0-100	0.556509		N hemisphere_0-100	0 to +1		N hemisphere_0-100	13.9106
				N hemisphere_0-100	0.88694		N hemisphere_0-100	-1 to 0		N hemisphere_0-100	20.1595
				N hemisphere_500	0.528168		N hemisphere_500	0 to +1		N hemisphere_500	14.9892
				N hemisphere_500	0.449383		N hemisphere_500	0 to +1		N hemisphere_500	12.5519
				N hemisphere_1000	0.769697		N hemisphere_1000	-1 to 0		N hemisphere_1000	24.9325
				N hemisphere_1000	0.70927		N hemisphere_1000	-1 to 0		N hemisphere_1000	18.9887
				N hemisphere_2000	0.458712		N hemisphere_2000	-10 to -1		N hemisphere_2000	17.4836
				N hemisphere_2000	0.427697		N hemisphere_2000	0 to +1		N hemisphere_2000	12.2991
				N hemisphere_3000	0.374445		N hemisphere_3000	0 to +1		N hemisphere_3000	15.692
				N hemisphere_3000	0.536577		N hemisphere_3000	-1 to 0		N hemisphere_3000	17.4765
				N hemisphere_0-100	-0.949574		N hemisphere_0-100	-10 to -1		N hemisphere_0-100	9.8494
				N hemisphere_0-100	-0.172772		N hemisphere_0-100	+1 to +10		N hemisphere_0-100	13.2101
				N hemisphere_500	-1.05497		N hemisphere_500	-10 to -1		N hemisphere_500	22.9705
				N hemisphere_500	0.691321		N hemisphere_500	-1 to 0		N hemisphere_500	9.86846
				N hemisphere_1000	-0.675183		N hemisphere_1000	-10 to -1		N hemisphere_1000	15.0758
				N hemisphere_1000	0.720086		N hemisphere_1000	-1 to 0		N hemisphere_1000	14.5478
				N hemisphere_2000	0.671717		N hemisphere_2000	-1 to 0		N hemisphere_2000	12.0891
				N hemisphere_2000	0.168721		N hemisphere_2000	0 to +1		N hemisphere_2000	7.62846
				N hemisphere_3000	0.569171		N hemisphere_3000	0 to +1		N hemisphere_3000	6.34253
				N hemisphere_3000	0.548225		N hemisphere_3000	> +10		N hemisphere_3000	14.0019
				N hemisphere_0-100	-0.438467		N hemisphere_0-100	0 to +1		N hemisphere_0-100	11.9033
				N hemisphere_0-100	0.128984		N hemisphere_0-100	-1 to 0		N hemisphere_0-100	11.387
				N hemisphere_500	-0.630276		N hemisphere_500	-10 to -1		N hemisphere_500	14.2508
				N hemisphere_500	-0.745564		N hemisphere_500	-10 to -1		N hemisphere_500	12.1225
				N hemisphere_1000	-0.730344		N hemisphere_1000	0 to +1		N hemisphere_1000	7.51772
				N hemisphere_1000	-0.256203		N hemisphere_1000	0 to +1		N hemisphere_1000	19.6619
				N hemisphere_2000	-0.302515		N hemisphere_2000	-10 to -1		N hemisphere_2000	18.189
				N hemisphere_2000	-0.57824		N hemisphere_2000	0 to +1		N hemisphere_2000	24.9163
				N hemisphere_3000	-0.573755		N hemisphere_3000	-1 to 0		N hemisphere_3000	9.05608
				N hemisphere_3000	-0.115359		N hemisphere_3000	-1 to 0		N hemisphere_3000	7.84384
				N hemisphere_0-100	-0.360869		N hemisphere_0-100	+1 to +10		N hemisphere_0-100	7.359
				N hemisphere_0-100	-0.0916256		N hemisphere_0-100	-1 to 0		N hemisphere_0-100	10.4184
				N hemisphere_500	-0.0205186		N hemisphere_500	0 to +1		N hemisphere_500	6.88967
				N hemisphere_500	-0.961453		N hemisphere_500	> +10		N hemisphere_500	1.91614
				N hemisphere_1000	0.190822		N hemisphere_1000	-1 to 0		N hemisphere_1000	11.9853
				N hemisphere_1000	0.286358		N hemisphere_1000	+1 to +10		N hemisphere_1000	11.1479
				N hemisphere_2000	0.495643		N hemisphere_2000	-1 to 0		N hemisphere_2000	20.2874
				N hemisphere_2000	-0.85863		N hemisphere_2000	-1 to 0		N hemisphere_2000	7.6393
				N hemisphere_3000	-0.856087		N hemisphere_3000	-1 to 0		N hemisphere_3000	10.6626
				N hemisphere_3000	-0.912666		N hemisphere_3000	0 to +1		N hemisphere_3000	9.25754
				N hemisphere_0-100	0.329255		N hemisphere_0-100	-1 to 0		N hemisphere_0-100	-12.1763
				N hemisphere_0-100	-0.125633		N hemisphere_0-100	-1 to 0		N hemisphere_0-100	-4.23672
				N hemisphere_500	0.671057		N hemisphere_500	-1 to 0		N hemisphere_500	0.212379
				N hemisphere_500	0.0264567		N hemisphere_500	0 to +1		N hemisphere_500	-5.02461
				N hemisphere_1000	0.0771287		N hemisphere_1000	+1 to +10		N hemisphere_1000	3.10506
				N hemisphere_1000	0.628935		N hemisphere_1000	-1 to 0		N hemisphere_1000	-10.9744
				N hemisphere_2000	0.0410252		N hemisphere_2000	0 to +1		N hemisphere_2000	1.64162
				N hemisphere_2000	0.130263		N hemisphere_2000	0 to +1		N hemisphere_2000	-14.175
				N hemisphere_3000	-0.484341		N hemisphere_3000	-1 to 0		N hemisphere_3000	-12.7467
				N hemisphere_3000	0.231677		N hemisphere_3000	-1 to 0		N hemisphere_3000	-0.376602
				N hemisphere_0-100	2.22944		N hemisphere_0-100	0 to +1		N hemisphere_0-100	25.88
				N hemisphere_0-100	1.20631		N hemisphere_0-100	+1 to +10		N hemisphere_0-100	35.4746
				N hemisphere_500	0.991127		N hemisphere_500	+1 to +10		N hemisphere_500	33.4718
				N hemisphere_500	1.13621		N hemisphere_500	0 to +1		N hemisphere_500	34.2605
				N hemisphere_1000	1.23272		N hemisphere_1000	0 to +1		N hemisphere_1000	33.3051
				N hemisphere_1000	1.31224		N hemisphere_1000	0 to +1		N hemisphere_1000	31.9539
				N hemisphere_2000	1.22195		N hemisphere_2000	0 to +1		N hemisphere_2000	22.1407
				N hemisphere_2000	0.811834		N hemisphere_2000	-10 to -1		N hemisphere_2000	17.7369
				N hemisphere_3000	1.54083		N hemisphere_3000	0 to +1		N hemisphere_3000	31.4437
				N hemisphere_3000	1.06896		N hemisphere_3000	0 to +1		N hemisphere_3000	16.0145
				N hemisphere_0-100	1.24523		N hemisphere_0-100	+1 to +10		N hemisphere_0-100	32.6626
				N hemisphere_0-100	0.56199		N hemisphere_0-100	+1 to +10		N hemisphere_0-100	19.5779
				N hemisphere_500	0.795701		N hemisphere_500	0 to +1		N hemisphere_500	53.6367
				N hemisphere_500	0.965709		N hemisphere_500	0 to +1		N hemisphere_500	30.2823
				N hemisphere_1000	0.677478		N hemisphere_1000	-10 to -1		N hemisphere_1000	38.8736
				N hemisphere_1000	0.651077		N hemisphere_1000	+1 to +10		N hemisphere_1000	22.7778
				N hemisphere_2000	0.994984		N hemisphere_2000	0 to +1		N hemisphere_2000	30.7921
				N hemisphere_2000	2.36805		N hemisphere_2000	0 to +1		N hemisphere_2000	36.4316
				N hemisphere_3000	0.255791		N hemisphere_3000	-1 to 0		N hemisphere_3000	5.66142
				N hemisphere_3000	0.74474		N hemisphere_3000	0 to +1		N hemisphere_3000	33.5426
				N hemisphere_0-100	-0.0370912		N hemisphere_0-100	-10 to -1		N hemisphere_0-100	7.22547
				N hemisphere_0-100	-0.538699		N hemisphere_0-100	+1 to +10		N hemisphere_0-100	1.11444
				N hemisphere_500	-0.335093		N hemisphere_500	0 to +1		N hemisphere_500	-21.7722
				N hemisphere_500	-0.454334		N hemisphere_500	-10 to -1		N hemisphere_500	-20.3099
				N hemisphere_1000	0.153734		N hemisphere_1000	-1 to 0		N hemisphere_1000	14.417
				N hemisphere_1000	-0.908742		N hemisphere_1000	-1 to 0		N hemisphere_1000	-26.7162
				N hemisphere_2000	-1.95135		N hemisphere_2000	-10 to -1		N hemisphere_2000	-46.3571
				N hemisphere_2000	0.0252238		N hemisphere_2000	< -10		N hemisphere_2000	-3.43559
				N hemisphere_3000	-0.450096		N hemisphere_3000	< -10		N hemisphere_3000	-17.8874
				N hemisphere_3000	0.300507		N hemisphere_3000	-1 to 0		N hemisphere_3000	-2.01595
				N hemisphere_0-100	0.0184493		N hemisphere_0-100	-1 to 0		N hemisphere_0-100	-14.1211
				N hemisphere_0-100	-0.892666		N hemisphere_0-100	0 to +1		N hemisphere_0-100	-21.3901
				N hemisphere_500	-2.57149		N hemisphere_500	-1 to 0		N hemisphere_500	-14.2627
				N hemisphere_500	0.0558269		N hemisphere_500	-1 to 0		N hemisphere_500	-14.4145
				N hemisphere_1000	0.0535734		N hemisphere_1000	-1 to 0		N hemisphere_1000	-10.372
				N hemisphere_1000	-0.504598		N hemisphere_1000	-1 to 0		N hemisphere_1000	-16.5729
				N hemisphere_2000	-0.281294		N hemisphere_2000	+1 to +10		N hemisphere_2000	-14.2766
				N hemisphere_2000	-0.253083		N hemisphere_2000	0 to +1		N hemisphere_2000	-16.3424
				N hemisphere_3000	-0.904976		N hemisphere_3000	-1 to 0		N hemisphere_3000	-11.4939
				N hemisphere_3000	-0.00981085		N hemisphere_3000	-1 to 0		N hemisphere_3000	-14.8185
				N hemisphere_0-100	-0.085422		N hemisphere_0-100	-1 to 0		N hemisphere_0-100	-12.0426
				N hemisphere_0-100	-0.0612516		N hemisphere_0-100	< -10		N hemisphere_0-100	-24.3877
				N hemisphere_500	0.270945		N hemisphere_500	+1 to +10		N hemisphere_500	-21.0348
				N hemisphere_500	0.259829		N hemisphere_500	-1 to 0		N hemisphere_500	8.72172
				N hemisphere_1000	-0.0862266		N hemisphere_1000	0 to +1		N hemisphere_1000	6.39106
				N hemisphere_1000	-0.0101883		N hemisphere_1000	0 to +1		N hemisphere_1000	2.39779
				N hemisphere_2000	-0.419579		N hemisphere_2000	-1 to 0		N hemisphere_2000	-28.5324
				N hemisphere_2000	-0.476847		N hemisphere_2000	-1 to 0		N hemisphere_2000	-27.3859
				N hemisphere_3000	-0.856232		N hemisphere_3000	-1 to 0		N hemisphere_3000	-19.1202
				N hemisphere_3000	-0.39149		N hemisphere_3000	-1 to 0		N hemisphere_3000	-6.3112
				N hemisphere_0-100	-0.415689		N hemisphere_0-100	-10 to -1		N hemisphere_0-100	-9.56228
				N hemisphere_0-100	0.102245		N hemisphere_0-100	-10 to -1		N hemisphere_0-100	-9.34401
				N hemisphere_500	-0.545705		N hemisphere_500	-10 to -1		N hemisphere_500	-12.7685
				N hemisphere_500	-0.407354		N hemisphere_500	0 to +1		N hemisphere_500	-23.1238
				N hemisphere_1000	-0.443391		N hemisphere_1000	-10 to -1		N hemisphere_1000	-23.108
				N hemisphere_1000	-0.238503		N hemisphere_1000	-10 to -1		N hemisphere_1000	-23.2729
				N hemisphere_2000	-0.245082		N hemisphere_2000	-1 to 0		N hemisphere_2000	1.16965
				N hemisphere_2000	-0.472027		N hemisphere_2000	-1 to 0		N hemisphere_2000	-5.88072
				N hemisphere_3000	-0.194606		N hemisphere_3000	-1 to 0		N hemisphere_3000	15.0564
				N hemisphere_3000	-0.776436		N hemisphere_3000	-1 to 0		N hemisphere_3000	-2.48008
				N hemisphere_0-100	-0.135444		N hemisphere_0-100	+1 to +10		N hemisphere_0-100	9.91862
				N hemisphere_0-100	-0.15678		N hemisphere_0-100	0 to +1		N hemisphere_0-100	10.2687
				N hemisphere_500	-0.0514976		N hemisphere_500	0 to +1		N hemisphere_500	11.7985
				N hemisphere_500	0.0211898		N hemisphere_500	0 to +1		N hemisphere_500	11.8343
				N hemisphere_1000	-0.0103341		N hemisphere_1000	0 to +1		N hemisphere_1000	15.3526
				N hemisphere_1000	-0.374157		N hemisphere_1000	+1 to +10		N hemisphere_1000	12.5029
				N hemisphere_2000	0.0943594		N hemisphere_2000	+1 to +10		N hemisphere_2000	15.537
				N hemisphere_2000	-0.0468113		N hemisphere_2000	+1 to +10		N hemisphere_2000	11.4962
				N hemisphere_3000	-0.341631		N hemisphere_3000	-1 to 0		N hemisphere_3000	7.87967
				N hemisphere_3000	-0.106527		N hemisphere_3000	0 to +1		N hemisphere_3000	19.7129
				N hemisphere_0-100	0.487072		N hemisphere_0-100	-10 to -1		N hemisphere_0-100	18.5898
				N hemisphere_0-100	0.250618		N hemisphere_0-100	-1 to 0		N hemisphere_0-100	6.93054
				N hemisphere_500	-0.529504		N hemisphere_500	-10 to -1		N hemisphere_500	14.2672
				N hemisphere_500	-0.5621		N hemisphere_500	-10 to -1		N hemisphere_500	11.1687
				N hemisphere_1000	-0.60606		N hemisphere_1000	-10 to -1		N hemisphere_1000	19.4334
				N hemisphere_1000	-0.533665		N hemisphere_1000	< -10		N hemisphere_1000	10.4951
				N hemisphere_2000	0.499368		N hemisphere_2000	-1 to 0		N hemisphere_2000	13.8557
				N hemisphere_2000	0.628762		N hemisphere_2000	0 to +1		N hemisphere_2000	11.5636
				N hemisphere_3000	0.551391		N hemisphere_3000	-10 to -1		N hemisphere_3000	7.216
				N hemisphere_3000	-0.42309		N hemisphere_3000	-10 to -1		N hemisphere_3000	19.9407
				N hemisphere_0-100	-0.82719		N hemisphere_0-100	-10 to -1		N hemisphere_0-100	7.71238
				N hemisphere_0-100	-0.160804		N hemisphere_0-100	+1 to +10		N hemisphere_0-100	18.7164
				N hemisphere_500	0.548261		N hemisphere_500	> +10		N hemisphere_500	22.208
				N hemisphere_500	0.165999		N hemisphere_500	+1 to +10		N hemisphere_500	16.7755
				N hemisphere_1000	-0.910409		N hemisphere_1000	-1 to 0		N hemisphere_1000	9.22765
				N hemisphere_1000	-0.665244		N hemisphere_1000	+1 to +10		N hemisphere_1000	8.95391
				N hemisphere_2000	0.237198		N hemisphere_2000	-10 to -1		N hemisphere_2000	12.5355
				N hemisphere_2000	0.508541		N hemisphere_2000	-1 to 0		N hemisphere_2000	12.464
				N hemisphere_3000	0.257161		N hemisphere_3000	-1 to 0		N hemisphere_3000	6.30039
				N hemisphere_3000	0.190423		N hemisphere_3000	0 to +1		N hemisphere_3000	20.6121
				N hemisphere_0-100	0.510187		N hemisphere_0-100	+1 to +10		N hemisphere_0-100	16.1356
				N hemisphere_0-100	-0.113576		N hemisphere_0-100	+1 to +10		N hemisphere_0-100	14.2541
				N hemisphere_500	0.664525		N hemisphere_500	+1 to +10		N hemisphere_500	23.3674
				N hemisphere_500	0.495448		N hemisphere_500	+1 to +10		N hemisphere_500	7.53148
				N hemisphere_1000	-0.504935		N hemisphere_1000	-10 to -1		N hemisphere_1000	21.4995
				N hemisphere_1000	0.669798		N hemisphere_1000	-1 to 0		N hemisphere_1000	18.9511
				N hemisphere_2000	-0.377854		N hemisphere_2000	< -10		N hemisphere_2000	12.1285
				N hemisphere_2000	0.415123		N hemisphere_2000	+1 to +10		N hemisphere_2000	11.4859
				N hemisphere_3000	0.944472		N hemisphere_3000	0 to +1		N hemisphere_3000	22.4023
				N hemisphere_3000	0.662427		N hemisphere_3000	-10 to -1		N hemisphere_3000	11.0678
				N hemisphere_0-100	-0.259896		N hemisphere_0-100	-1 to 0		N hemisphere_0-100	16.9498
				N hemisphere_0-100	-0.309547		N hemisphere_0-100	-1 to 0		N hemisphere_0-100	29.2048
				N hemisphere_500	-0.204404		N hemisphere_500	-1 to 0		N hemisphere_500	27.546
				N hemisphere_500	-0.819034		N hemisphere_500	-1 to 0		N hemisphere_500	26.5722
				N hemisphere_1000	-0.529155		N hemisphere_1000	0 to +1		N hemisphere_1000	24.6663
				N hemisphere_1000	-0.434301		N hemisphere_1000	0 to +1		N hemisphere_1000	21.7161
				N hemisphere_2000	-0.537789		N hemisphere_2000	0 to +1		N hemisphere_2000	11.6276
				N hemisphere_2000	0.947528		N hemisphere_2000	-1 to 0		N hemisphere_2000	28.6284
				N hemisphere_3000	0.212665		N hemisphere_3000	0 to +1		N hemisphere_3000	19.4444
				N hemisphere_3000	0.296676		N hemisphere_3000	-1 to 0		N hemisphere_3000	29.1874
				N hemisphere_0-100	-0.255393		N hemisphere_0-100	0 to +1		N hemisphere_0-100	9.19543
				N hemisphere_0-100	0.166582		N hemisphere_0-100	-1 to 0		N hemisphere_0-100	10.3546
				N hemisphere_500	-0.669194		N hemisphere_500	+1 to +10		N hemisphere_500	6.88799
				N hemisphere_500	-0.168526		N hemisphere_500	0 to +1		N hemisphere_500	10.329
				N hemisphere_1000	-0.254602		N hemisphere_1000	0 to +1		N hemisphere_1000	10.5903
				N hemisphere_1000	0.0227013		N hemisphere_1000	0 to +1		N hemisphere_1000	11.6986
				N hemisphere_2000	0.095058		N hemisphere_2000	+1 to +10		N hemisphere_2000	10.3343
				N hemisphere_2000	0.575603		N hemisphere_2000	-10 to -1		N hemisphere_2000	32.6179
				N hemisphere_3000	-0.0653436		N hemisphere_3000	-10 to -1		N hemisphere_3000	12.7327
				N hemisphere_3000	-0.00732937		N hemisphere_3000	-10 to -1		N hemisphere_3000	14.6804
				N hemisphere_0-100	0.717681		N hemisphere_0-100	< -10		N hemisphere_0-100	19.0622
				N hemisphere_0-100	0.878188		N hemisphere_0-100	< -10		N hemisphere_0-100	20.4841
				N hemisphere_500	0.7363		N hemisphere_500	+1 to +10		N hemisphere_500	13.8382
				N hemisphere_500	0.486261		N hemisphere_500	-1 to 0		N hemisphere_500	16.1683
				N hemisphere_1000	0.584931		N hemisphere_1000	+1 to +10		N hemisphere_1000	7.53241
				N hemisphere_1000	0.930532		N hemisphere_1000	+1 to +10		N hemisphere_1000	20.9487
				N hemisphere_2000	1.15117		N hemisphere_2000	+1 to +10		N hemisphere_2000	32.5373
				N hemisphere_2000	0.994155		N hemisphere_2000	0 to +1		N hemisphere_2000	3.05766
				N hemisphere_3000	0.838232		N hemisphere_3000	> +10		N hemisphere_3000	16.8529
				N hemisphere_3000	0.657417		N hemisphere_3000	+1 to +10		N hemisphere_3000	24.0072
				N hemisphere_0-100	-0.246424		N hemisphere_0-100	0 to +1		N hemisphere_0-100	-17.6509
				N hemisphere_0-100	-0.357582		N hemisphere_0-100	-10 to -1		N hemisphere_0-100	-13.7267
				N hemisphere_500	-0.199563		N hemisphere_500	+1 to +10		N hemisphere_500	-35.2389
				N hemisphere_500	-0.183806		N hemisphere_500	< -10		N hemisphere_500	-13.8777
				N hemisphere_1000	-0.0211939		N hemisphere_1000	-10 to -1		N hemisphere_1000	-29.5795
				N hemisphere_1000	-0.516044		N hemisphere_1000	-1 to 0		N hemisphere_1000	-17.3289
				N hemisphere_2000	0.169237		N hemisphere_2000	-10 to -1		N hemisphere_2000	-13.0843
				N hemisphere_2000	-0.115946		N hemisphere_2000	-10 to -1		N hemisphere_2000	-17.1434
				N hemisphere_3000	-0.380367		N hemisphere_3000	+1 to +10		N hemisphere_3000	-11.4385
				N hemisphere_3000	-0.0320143		N hemisphere_3000	-10 to -1		N hemisphere_3000	-25.7244
				N hemisphere_0-100	0.742717		N hemisphere_0-100	0 to +1		N hemisphere_0-100	34.8698
				N hemisphere_0-100	1.06877		N hemisphere_0-100	0 to +1		N hemisphere_0-100	33.41
				N hemisphere_500	0.646517		N hemisphere_500	+1 to +10		N hemisphere_500	40.0885
				N hemisphere_500	1.19283		N hemisphere_500	0 to +1		N hemisphere_500	50.9358
				N hemisphere_1000	1.14792		N hemisphere_1000	+1 to +10		N hemisphere_1000	23.3678
				N hemisphere_1000	1.30575		N hemisphere_1000	0 to +1		N hemisphere_1000	25.2678
				N hemisphere_2000	0.41409		N hemisphere_2000	+1 to +10		N hemisphere_2000	19.3804
				N hemisphere_2000	0.563113		N hemisphere_2000	+1 to +10		N hemisphere_2000	35.2631
				N hemisphere_3000	-2.37579		N hemisphere_3000	-1 to 0		N hemisphere_3000	15.5528
				N hemisphere_3000	0.922081		N hemisphere_3000	+1 to +10		N hemisphere_3000	-8.27763
				N hemisphere_0-100	2.62119		N hemisphere_0-100	0 to +1		N hemisphere_0-100	23.8752
				N hemisphere_0-100	1.24295		N hemisphere_0-100	0 to +1		N hemisphere_0-100	26.8556
				N hemisphere_500	0.875282		N hemisphere_500	-1 to 0		N hemisphere_500	25.2089
				N hemisphere_500	1.22168		N hemisphere_500	0 to +1		N hemisphere_500	33.7987
				N hemisphere_1000	1.35527		N hemisphere_1000	0 to +1		N hemisphere_1000	30.7061
				N hemisphere_1000	0.154676		N hemisphere_1000	0 to +1		N hemisphere_1000	25.0126
				N hemisphere_2000	0.790506		N hemisphere_2000	0 to +1		N hemisphere_2000	22.3497
				N hemisphere_2000	1.20859		N hemisphere_2000	0 to +1		N hemisphere_2000	37.8712
				N hemisphere_3000	0.705691		N hemisphere_3000	0 to +1		N hemisphere_3000	36.7732
				N hemisphere_3000	1.21303		N hemisphere_3000	0 to +1		N hemisphere_3000	21.126
				N hemisphere_0-100	0.175102		N hemisphere_0-100	< -10		N hemisphere_0-100	12.592
				N hemisphere_0-100	0.0617306		N hemisphere_0-100	-10 to -1		N hemisphere_0-100	8.80392
				N hemisphere_500	0.322656		N hemisphere_500	-1 to 0		N hemisphere_500	8.54278
				N hemisphere_500	0.136287		N hemisphere_500	+1 to +10		N hemisphere_500	11.0574
				N hemisphere_1000	0.183388		N hemisphere_1000	+1 to +10		N hemisphere_1000	14.0004
				N hemisphere_1000	0.165012		N hemisphere_1000	+1 to +10		N hemisphere_1000	15.2277
				N hemisphere_2000	0.322503		N hemisphere_2000	-1 to 0		N hemisphere_2000	17.4776
				N hemisphere_2000	0.167483		N hemisphere_2000	-10 to -1		N hemisphere_2000	7.41546
				N hemisphere_3000	0.0486603		N hemisphere_3000	+1 to +10		N hemisphere_3000	4.29775
				N hemisphere_3000	-0.0573695		N hemisphere_3000	-10 to -1		N hemisphere_3000	3.86538
				N hemisphere_0-100	0.875645		N hemisphere_0-100	-10 to -1		N hemisphere_0-100	28.6706
				N hemisphere_0-100	2.96857		N hemisphere_0-100	0 to +1		N hemisphere_0-100	38.0598
				N hemisphere_500	2.43516		N hemisphere_500	+1 to +10		N hemisphere_500	41.5907
				N hemisphere_500	1.35097		N hemisphere_500	+1 to +10		N hemisphere_500	22.0574
				N hemisphere_1000	0.728043		N hemisphere_1000	0 to +1		N hemisphere_1000	35.4612
				N hemisphere_1000	0.63383		N hemisphere_1000	0 to +1		N hemisphere_1000	28.6556
				N hemisphere_2000	0.742204		N hemisphere_2000	0 to +1		N hemisphere_2000	30.2087
				N hemisphere_2000	0.269913		N hemisphere_2000	+1 to +10		N hemisphere_2000	21.4401
				N hemisphere_3000	0.905781		N hemisphere_3000	-1 to 0		N hemisphere_3000	38.4503
				N hemisphere_3000	0.935709		N hemisphere_3000	0 to +1		N hemisphere_3000	38.0411
				N hemisphere_0-100	1.07178		N hemisphere_0-100	-1 to 0		N hemisphere_0-100	27.1817
				N hemisphere_0-100	1.29023		N hemisphere_0-100	-1 to 0		N hemisphere_0-100	34.6798
				N hemisphere_500	0.900666		N hemisphere_500	-1 to 0		N hemisphere_500	28.9705
				N hemisphere_500	1.21759		N hemisphere_500	-1 to 0		N hemisphere_500	35.518
				N hemisphere_1000	0.779638		N hemisphere_1000	0 to +1		N hemisphere_1000	33.8462
				N hemisphere_1000	0.67096		N hemisphere_1000	0 to +1		N hemisphere_1000	30.5997
				N hemisphere_2000	0.865422		N hemisphere_2000	0 to +1		N hemisphere_2000	29.3222
				N hemisphere_2000	0.779887		N hemisphere_2000	-1 to 0		N hemisphere_2000	28.3085
				N hemisphere_3000	0.491606		N hemisphere_3000	-1 to 0		N hemisphere_3000	28.4878
				N hemisphere_3000	0.662766		N hemisphere_3000	-1 to 0		N hemisphere_3000	36.4444
				N hemisphere_0-100	1.41953		N hemisphere_0-100	-1 to 0		N hemisphere_0-100	32.6462
				N hemisphere_0-100	1.41846		N hemisphere_0-100	-1 to 0		N hemisphere_0-100	32.6493
				N hemisphere_500	0.90008		N hemisphere_500	0 to +1		N hemisphere_500	29.7237
				N hemisphere_500	1.20494		N hemisphere_500	0 to +1		N hemisphere_500	30.7685
				N hemisphere_1000	0.623681		N hemisphere_1000	-1 to 0		N hemisphere_1000	39.9995
				N hemisphere_1000	0.89748		N hemisphere_1000	-1 to 0		N hemisphere_1000	29.1154
				N hemisphere_2000	1.10214		N hemisphere_2000	0 to +1		N hemisphere_2000	36.708
				N hemisphere_2000	1.01363		N hemisphere_2000	-1 to 0		N hemisphere_2000	32.2226
				N hemisphere_3000	0.744295		N hemisphere_3000	0 to +1		N hemisphere_3000	27.2079
				N hemisphere_3000	0.864021		N hemisphere_3000	0 to +1		N hemisphere_3000	35.8493
				N hemisphere_0-100	-0.445093		N hemisphere_0-100	-10 to -1		N hemisphere_0-100	-32.9331
				N hemisphere_0-100	-0.83823		N hemisphere_0-100	0 to +1		N hemisphere_0-100	-20.3124
				N hemisphere_500	-0.35364		N hemisphere_500	+1 to +10		N hemisphere_500	-18.0563
				N hemisphere_500	-0.294963		N hemisphere_500	-1 to 0		N hemisphere_500	-28.8644
				N hemisphere_1000	-0.15291		N hemisphere_1000	> +10		N hemisphere_1000	-0.311249
				N hemisphere_1000	-0.133837		N hemisphere_1000	+1 to +10		N hemisphere_1000	-9.3282
				N hemisphere_2000	-0.0330293		N hemisphere_2000	0 to +1		N hemisphere_2000	-24.1306
				N hemisphere_2000	0.0543618		N hemisphere_2000	-1 to 0		N hemisphere_2000	-15.1057
				N hemisphere_3000	0.00911357		N hemisphere_3000	-1 to 0		N hemisphere_3000	-21.0028
				N hemisphere_3000	0.0941581		N hemisphere_3000	0 to +1		N hemisphere_3000	-3.22995
				N hemisphere_0-100	-4.53696		N hemisphere_0-100	-1 to 0		N hemisphere_0-100	-26.4778
				N hemisphere_0-100	0.966048		N hemisphere_0-100	+1 to +10		N hemisphere_0-100	-27.1852
				N hemisphere_500	-0.881365		N hemisphere_500	-1 to 0		N hemisphere_500	-36.5783
				N hemisphere_500	-0.353682		N hemisphere_500	+1 to +10		N hemisphere_500	-25.6111
				N hemisphere_1000	-3.17459		N hemisphere_1000	-1 to 0		N hemisphere_1000	-32.3344
				N hemisphere_1000	0.181139		N hemisphere_1000	-10 to -1		N hemisphere_1000	-29.6451
				N hemisphere_2000	-0.730827		N hemisphere_2000	-1 to 0		N hemisphere_2000	-13.0295
				N hemisphere_2000	-1.90399		N hemisphere_2000	-10 to -1		N hemisphere_2000	-23.7779
				N hemisphere_3000	-0.295621		N hemisphere_3000	> +10		N hemisphere_3000	-21.7276
				N hemisphere_3000	0.0447565		N hemisphere_3000	-10 to -1		N hemisphere_3000	-27.1879
				N hemisphere_0-100	-0.135613		N hemisphere_0-100	0 to +1		N hemisphere_0-100	-25.3776
				N hemisphere_0-100	-0.398687		N hemisphere_0-100	0 to +1		N hemisphere_0-100	-21.8865
				N hemisphere_500	-0.412566		N hemisphere_500	+1 to +10		N hemisphere_500	-23.3978
				N hemisphere_500	-0.740635		N hemisphere_500	-1 to 0		N hemisphere_500	-24.1488
				N hemisphere_1000	-0.528613		N hemisphere_1000	0 to +1		N hemisphere_1000	-15.5735
				N hemisphere_1000	-0.41497		N hemisphere_1000	0 to +1		N hemisphere_1000	-6.60834
				N hemisphere_2000	-0.357597		N hemisphere_2000	0 to +1		N hemisphere_2000	-7.16103
				N hemisphere_2000	-0.133744		N hemisphere_2000	0 to +1		N hemisphere_2000	-8.12137
				N hemisphere_3000	-0.0948868		N hemisphere_3000	+1 to +10		N hemisphere_3000	-6.84781
				N hemisphere_3000	-0.0304846		N hemisphere_3000	-1 to 0		N hemisphere_3000	-12.9693
				N hemisphere_0-100	-0.265455		N hemisphere_0-100	-10 to -1		N hemisphere_0-100	1.31396
				N hemisphere_0-100	-0.0322951		N hemisphere_0-100	-1 to 0		N hemisphere_0-100	-5.31073
				N hemisphere_500	0.148174		N hemisphere_500	-1 to 0		N hemisphere_500	-6.15852
				N hemisphere_500	-0.39241		N hemisphere_500	-1 to 0		N hemisphere_500	0.16629
				N hemisphere_1000	-0.499322		N hemisphere_1000	-1 to 0		N hemisphere_1000	-3.74402
				N hemisphere_1000	-0.124059		N hemisphere_1000	0 to +1		N hemisphere_1000	-1.49347
				N hemisphere_2000	-0.0400819		N hemisphere_2000	-10 to -1		N hemisphere_2000	2.55588
				N hemisphere_2000	-0.773705		N hemisphere_2000	0 to +1		N hemisphere_2000	2.46252
				N hemisphere_3000	-0.211099		N hemisphere_3000	+1 to +10		N hemisphere_3000	-6.67018
				N hemisphere_3000	-0.930851		N hemisphere_3000	-10 to -1		N hemisphere_3000	-2.51701
				N hemisphere_0-100	-0.435026		N hemisphere_0-100	-1 to 0		N hemisphere_0-100	-0.995605
				N hemisphere_0-100	-0.212628		N hemisphere_0-100	+1 to +10		N hemisphere_0-100	3.90221
				N hemisphere_500	-0.686123		N hemisphere_500	-1 to 0		N hemisphere_500	-12.7228
				N hemisphere_500	-0.552264		N hemisphere_500	-1 to 0		N hemisphere_500	-18.3906
				N hemisphere_1000	-0.334957		N hemisphere_1000	+1 to +10		N hemisphere_1000	11.5541
				N hemisphere_1000	-0.279904		N hemisphere_1000	-10 to -1		N hemisphere_1000	-15.1895
				N hemisphere_2000	-0.465905		N hemisphere_2000	-1 to 0		N hemisphere_2000	-14.7651
				N hemisphere_2000	-0.52405		N hemisphere_2000	-1 to 0		N hemisphere_2000	-12.6224
				N hemisphere_3000	-1.05445		N hemisphere_3000	-1 to 0		N hemisphere_3000	-0.585098
				N hemisphere_3000	-0.317247		N hemisphere_3000	-1 to 0		N hemisphere_3000	1.60161
				N hemisphere_0-100	0.732526		N hemisphere_0-100	-10 to -1		N hemisphere_0-100	9.71485
				N hemisphere_0-100	-0.0741159		N hemisphere_0-100	-10 to -1		N hemisphere_0-100	9.03026
				N hemisphere_500	1.3302		N hemisphere_500	0 to +1		N hemisphere_500	21.9741
				N hemisphere_500	1.45664		N hemisphere_500	+1 to +10		N hemisphere_500	3.17014
				N hemisphere_1000	0.41332		N hemisphere_1000	-10 to -1		N hemisphere_1000	8.30486
				N hemisphere_1000	1.57612		N hemisphere_1000	+1 to +10		N hemisphere_1000	21.4684
				N hemisphere_2000	0.249028		N hemisphere_2000	0 to +1		N hemisphere_2000	-2.76271
				N hemisphere_2000	1.49946		N hemisphere_2000	0 to +1		N hemisphere_2000	-1.51421
				N hemisphere_3000	1.42134		N hemisphere_3000	-10 to -1		N hemisphere_3000	6.58145
				N hemisphere_3000	1.16787		N hemisphere_3000	-1 to 0		N hemisphere_3000	10.6328
				N hemisphere_0-100	1.33895		N hemisphere_0-100	+1 to +10		N hemisphere_0-100	28.8081
				N hemisphere_0-100	0.135962		N hemisphere_0-100	+1 to +10		N hemisphere_0-100	24.103
				N hemisphere_500	1.12655		N hemisphere_500	0 to +1		N hemisphere_500	21.722
				N hemisphere_500	1.28401		N hemisphere_500	0 to +1		N hemisphere_500	27.5346
				N hemisphere_1000	0.320874		N hemisphere_1000	+1 to +10		N hemisphere_1000	21.9799
				N hemisphere_1000	0.900146		N hemisphere_1000	+1 to +10		N hemisphere_1000	17.6015
				N hemisphere_2000	0.039564		N hemisphere_2000	0 to +1		N hemisphere_2000	18.4041
				N hemisphere_2000	-0.0384145		N hemisphere_2000	0 to +1		N hemisphere_2000	25.0567
				N hemisphere_3000	0.336428		N hemisphere_3000	0 to +1		N hemisphere_3000	22.7719
				N hemisphere_3000	0.117286		N hemisphere_3000	0 to +1		N hemisphere_3000	9.95853
				N hemisphere_0-100	0.53246		N hemisphere_0-100	-10 to -1		N hemisphere_0-100	11.353
				N hemisphere_0-100	0.0657332		N hemisphere_0-100	0 to +1		N hemisphere_0-100	11.5817
				N hemisphere_500	0.581426		N hemisphere_500	0 to +1		N hemisphere_500	18.1841
				N hemisphere_500	0.355879		N hemisphere_500	+1 to +10		N hemisphere_500	10.9462
				N hemisphere_1000	-0.275415		N hemisphere_1000	+1 to +10		N hemisphere_1000	18.7832
				N hemisphere_1000	-0.00758069		N hemisphere_1000	0 to +1		N hemisphere_1000	9.07273
				N hemisphere_2000	0.540946		N hemisphere_2000	-1 to 0		N hemisphere_2000	18.3348
				N hemisphere_2000	-0.0989459		N hemisphere_2000	-1 to 0		N hemisphere_2000	17.9265
				N hemisphere_3000	0.858712		N hemisphere_3000	-1 to 0		N hemisphere_3000	17.6522
				N hemisphere_3000	-0.300434		N hemisphere_3000	-1 to 0		N hemisphere_3000	18.3213
				N hemisphere_0-100	0.0303806		N hemisphere_0-100	0 to +1		N hemisphere_0-100	8.55359
				N hemisphere_0-100	0.0550507		N hemisphere_0-100	< -10		N hemisphere_0-100	5.25226
				N hemisphere_500	-0.131075		N hemisphere_500	+1 to +10		N hemisphere_500	9.61234
				N hemisphere_500	0.115309		N hemisphere_500	-1 to 0		N hemisphere_500	10.523
				N hemisphere_1000	-0.472717		N hemisphere_1000	-10 to -1		N hemisphere_1000	9.48627
				N hemisphere_1000	-0.215678		N hemisphere_1000	+1 to +10		N hemisphere_1000	10.0631
				N hemisphere_2000	0.798673		N hemisphere_2000	0 to +1		N hemisphere_2000	14.0769
				N hemisphere_2000	0.838028		N hemisphere_2000	0 to +1		N hemisphere_2000	17.2767
				N hemisphere_3000	-0.418283		N hemisphere_3000	-10 to -1		N hemisphere_3000	16.9777
				N hemisphere_3000	0.850211		N hemisphere_3000	0 to +1		N hemisphere_3000	23.4116
				N hemisphere_0-100	-0.749657		N hemisphere_0-100	-10 to -1		N hemisphere_0-100	9.74071
				N hemisphere_0-100	-0.771462		N hemisphere_0-100	-10 to -1		N hemisphere_0-100	11.0397
				N hemisphere_500	-0.401766		N hemisphere_500	-1 to 0		N hemisphere_500	21.4559
				N hemisphere_500	-0.606344		N hemisphere_500	-10 to -1		N hemisphere_500	7.698
				N hemisphere_1000	-0.962811		N hemisphere_1000	-10 to -1		N hemisphere_1000	7.32384
				N hemisphere_1000	0.821056		N hemisphere_1000	-1 to 0		N hemisphere_1000	26.8149
				N hemisphere_2000	0.660004		N hemisphere_2000	0 to +1		N hemisphere_2000	13.7661
				N hemisphere_2000	0.71091		N hemisphere_2000	-1 to 0		N hemisphere_2000	13.8756
				N hemisphere_3000	0.54245		N hemisphere_3000	-1 to 0		N hemisphere_3000	18.4248
				N hemisphere_3000	-0.553217		N hemisphere_3000	-1 to 0		N hemisphere_3000	10.4284
				N hemisphere_0-100	-0.69059		N hemisphere_0-100	-10 to -1		N hemisphere_0-100	10.6328
				N hemisphere_0-100	-0.335765		N hemisphere_0-100	-10 to -1		N hemisphere_0-100	15.5978
				N hemisphere_500	-1.17867		N hemisphere_500	-10 to -1		N hemisphere_500	8.74585
				N hemisphere_500	-0.498398		N hemisphere_500	+1 to +10		N hemisphere_500	20.0534
				N hemisphere_1000	0.468743		N hemisphere_1000	> +10		N hemisphere_1000	14.013
				N hemisphere_1000	0.48457		N hemisphere_1000	-1 to 0		N hemisphere_1000	9.98375
				N hemisphere_2000	-0.849406		N hemisphere_2000	-10 to -1		N hemisphere_2000	10.2555
				N hemisphere_2000	-0.850524		N hemisphere_2000	-10 to -1		N hemisphere_2000	7.35537
				N hemisphere_3000	0.36896		N hemisphere_3000	-10 to -1		N hemisphere_3000	12.025
				N hemisphere_3000	0.558909		N hemisphere_3000	-1 to 0		N hemisphere_3000	17.6406
				N hemisphere_0-100	-0.472379		N hemisphere_0-100	-10 to -1		N hemisphere_0-100	13.7836
				N hemisphere_0-100	-0.370798		N hemisphere_0-100	-10 to -1		N hemisphere_0-100	15.402
				N hemisphere_500	0.195438		N hemisphere_500	+1 to +10		N hemisphere_500	15.4028
				N hemisphere_500	0.12121		N hemisphere_500	-10 to -1		N hemisphere_500	9.02868
				N hemisphere_1000	0.368253		N hemisphere_1000	0 to +1		N hemisphere_1000	12.9189
				N hemisphere_1000	-0.693308		N hemisphere_1000	-1 to 0		N hemisphere_1000	10.8563
				N hemisphere_2000	0.402754		N hemisphere_2000	-1 to 0		N hemisphere_2000	16.6408
				N hemisphere_2000	0.336227		N hemisphere_2000	-1 to 0		N hemisphere_2000	14.9616
				N hemisphere_3000	0.152715		N hemisphere_3000	+1 to +10		N hemisphere_3000	17.6494
				N hemisphere_3000	0.217833		N hemisphere_3000	-10 to -1		N hemisphere_3000	13.7872
				N hemisphere_0-100	1.07818		N hemisphere_0-100	0 to +1		N hemisphere_0-100	21.037
				N hemisphere_0-100	0.830726		N hemisphere_0-100	+1 to +10		N hemisphere_0-100	12.6066
				N hemisphere_500	0.871593		N hemisphere_500	0 to +1		N hemisphere_500	19.9652
				N hemisphere_500	-0.580058		N hemisphere_500	+1 to +10		N hemisphere_500	8.20019
				N hemisphere_1000	0.38808		N hemisphere_1000	-10 to -1		N hemisphere_1000	-4.21893
				N hemisphere_1000	0.418226		N hemisphere_1000	+1 to +10		N hemisphere_1000	11.1621
				N hemisphere_2000	0.397321		N hemisphere_2000	0 to +1		N hemisphere_2000	4.32265
				N hemisphere_2000	0.370448		N hemisphere_2000	+1 to +10		N hemisphere_2000	5.83434
				N hemisphere_3000	0.521973		N hemisphere_3000	0 to +1		N hemisphere_3000	15.1745
				N hemisphere_3000	0.771351		N hemisphere_3000	0 to +1		N hemisphere_3000	15.4277
				N hemisphere_0-100	0.773276		N hemisphere_0-100	+1 to +10		N hemisphere_0-100	9.96557
				N hemisphere_0-100	0.333898		N hemisphere_0-100	> +10		N hemisphere_0-100	4.74837
				N hemisphere_500	1.19948		N hemisphere_500	+1 to +10		N hemisphere_500	18.3266
				N hemisphere_500	0.668817		N hemisphere_500	0 to +1		N hemisphere_500	18.1151
				N hemisphere_1000	0.562662		N hemisphere_1000	0 to +1		N hemisphere_1000	9.35897
				N hemisphere_1000	-0.117669		N hemisphere_1000	-1 to 0		N hemisphere_1000	9.55162
				N hemisphere_2000	0.408885		N hemisphere_2000	-1 to 0		N hemisphere_2000	13.4251
				N hemisphere_2000	0.578095		N hemisphere_2000	-1 to 0		N hemisphere_2000	12.5542
				N hemisphere_3000	0.643158		N hemisphere_3000	+1 to +10		N hemisphere_3000	19.9372
				N hemisphere_3000	0.198362		N hemisphere_3000	-1 to 0		N hemisphere_3000	10.7045
				N hemisphere_0-100	0.456316		N hemisphere_0-100	-10 to -1		N hemisphere_0-100	15.545
				N hemisphere_0-100	0.588173		N hemisphere_0-100	-10 to -1		N hemisphere_0-100	14.8548
				N hemisphere_500	0.583768		N hemisphere_500	+1 to +10		N hemisphere_500	14.1585
				N hemisphere_500	0.508994		N hemisphere_500	-10 to -1		N hemisphere_500	11.0401
				N hemisphere_1000	0.781807		N hemisphere_1000	> +10		N hemisphere_1000	15.2341
				N hemisphere_1000	0.756286		N hemisphere_1000	-10 to -1		N hemisphere_1000	14.7839
				N hemisphere_2000	0.279026		N hemisphere_2000	< -10		N hemisphere_2000	11.0356
				N hemisphere_2000	0.267107		N hemisphere_2000	-10 to -1		N hemisphere_2000	8.31599
				N hemisphere_3000	0.503077		N hemisphere_3000	0 to +1		N hemisphere_3000	4.04124
				N hemisphere_3000	0.425528		N hemisphere_3000	> +10		N hemisphere_3000	8.26752
				N hemisphere_0-100	0.281716		N hemisphere_0-100	-10 to -1		N hemisphere_0-100	13.2398
				N hemisphere_0-100	0.622596		N hemisphere_0-100	+1 to +10		N hemisphere_0-100	7.31902
				N hemisphere_500	0.669624		N hemisphere_500	+1 to +10		N hemisphere_500	9.25134
				N hemisphere_500	0.383462		N hemisphere_500	< -10		N hemisphere_500	-5.39761
				N hemisphere_1000	0.41773		N hemisphere_1000	< -10		N hemisphere_1000	-5.96912
				N hemisphere_1000	0.116361		N hemisphere_1000	< -10		N hemisphere_1000	-0.426895
				N hemisphere_2000	0.794657		N hemisphere_2000	< -10		N hemisphere_2000	8.23846
				N hemisphere_2000	0.0419674		N hemisphere_2000	< -10		N hemisphere_2000	4.32952
				N hemisphere_3000	0.55437		N hemisphere_3000	+1 to +10		N hemisphere_3000	-6.73566
				N hemisphere_3000	0.505656		N hemisphere_3000	+1 to +10		N hemisphere_3000	7.51192
				N hemisphere_0-100	0.84141		N hemisphere_0-100	< -10		N hemisphere_0-100	5.92015
				N hemisphere_0-100	0.569648		N hemisphere_0-100	+1 to +10		N hemisphere_0-100	-8.80124
				N hemisphere_500	1.0897		N hemisphere_500	-1 to 0		N hemisphere_500	14.2141
				N hemisphere_500	0.687772		N hemisphere_500	> +10		N hemisphere_500	7.78093
				N hemisphere_1000	0.786042		N hemisphere_1000	+1 to +10		N hemisphere_1000	1.73813
				N hemisphere_1000	0.711413		N hemisphere_1000	+1 to +10		N hemisphere_1000	2.9457
				N hemisphere_2000	0.97854		N hemisphere_2000	+1 to +10		N hemisphere_2000	-1.39604
				N hemisphere_2000	0.824896		N hemisphere_2000	-10 to -1		N hemisphere_2000	-8.38338
				N hemisphere_3000	1.03839		N hemisphere_3000	-10 to -1		N hemisphere_3000	2.99315
				N hemisphere_3000	1.02627		N hemisphere_3000	0 to +1		N hemisphere_3000	10.5291
				N hemisphere_0-100	0.964757		N hemisphere_0-100	-10 to -1		N hemisphere_0-100	1.32764
				N hemisphere_0-100	0.631687		N hemisphere_0-100	-10 to -1		N hemisphere_0-100	1.70648
				N hemisphere_500	0.59969		N hemisphere_500	> +10		N hemisphere_500	-2.60939
				N hemisphere_500	1.16534		N hemisphere_500	+1 to +10		N hemisphere_500	-3.58986
				N hemisphere_1000	1.09062		N hemisphere_1000	+1 to +10		N hemisphere_1000	1.26666
				N hemisphere_1000	0.296396		N hemisphere_1000	0 to +1		N hemisphere_1000	-0.77803
				N hemisphere_2000	0.745262		N hemisphere_2000	+1 to +10		N hemisphere_2000	-13.3063
				N hemisphere_2000	0.619942		N hemisphere_2000	-10 to -1		N hemisphere_2000	4.45619
				N hemisphere_3000	0.97376		N hemisphere_3000	+1 to +10		N hemisphere_3000	-4.91797
				N hemisphere_3000	1.36028		N hemisphere_3000	> +10		N hemisphere_3000	-4.52522
				N hemisphere_0-100	0.995596		N hemisphere_0-100	+1 to +10		N hemisphere_0-100	0.713661
				N hemisphere_0-100	2.9258		N hemisphere_0-100	0 to +1		N hemisphere_0-100	11.0325
				N hemisphere_500	0.759081		N hemisphere_500	-1 to 0		N hemisphere_500	-1.88161
				N hemisphere_500	0.696571		N hemisphere_500	+1 to +10		N hemisphere_500	-8.38263
				N hemisphere_1000	0.938744		N hemisphere_1000	> +10		N hemisphere_1000	1.09805
				N hemisphere_1000	0.870143		N hemisphere_1000	+1 to +10		N hemisphere_1000	-3.21156
				N hemisphere_2000	0.865008		N hemisphere_2000	-1 to 0		N hemisphere_2000	-8.41034
				N hemisphere_2000	0.809141		N hemisphere_2000	-1 to 0		N hemisphere_2000	3.13202
				N hemisphere_3000	0.759426		N hemisphere_3000	+1 to +10		N hemisphere_3000	-1.05769
				N hemisphere_3000	0.652284		N hemisphere_3000	0 to +1		N hemisphere_3000	2.29854
				N hemisphere_0-100	0.873903		N hemisphere_0-100	+1 to +10		N hemisphere_0-100	12.2645
				N hemisphere_0-100	1.07423		N hemisphere_0-100	0 to +1		N hemisphere_0-100	10.8953
				N hemisphere_500	1.07485		N hemisphere_500	0 to +1		N hemisphere_500	7.63097
				N hemisphere_500	0.745644		N hemisphere_500	0 to +1		N hemisphere_500	13.9155
				N hemisphere_1000	0.661798		N hemisphere_1000	+1 to +10		N hemisphere_1000	16.7763
				N hemisphere_1000	1.09117		N hemisphere_1000	0 to +1		N hemisphere_1000	21.7668
				N hemisphere_2000	1.10839		N hemisphere_2000	+1 to +10		N hemisphere_2000	11.4147
				N hemisphere_2000	0.817074		N hemisphere_2000	-10 to -1		N hemisphere_2000	13.116
				N hemisphere_3000	1.09106		N hemisphere_3000	-1 to 0		N hemisphere_3000	14.4717
				N hemisphere_3000	0.94664		N hemisphere_3000	0 to +1		N hemisphere_3000	10.6049
				N hemisphere_0-100	0.738442		N hemisphere_0-100	+1 to +10		N hemisphere_0-100	5.20367
				N hemisphere_0-100	0.58719		N hemisphere_0-100	< -10		N hemisphere_0-100	1.77619
				N hemisphere_500	0.420634		N hemisphere_500	+1 to +10		N hemisphere_500	8.45549
				N hemisphere_500	0.771147		N hemisphere_500	0 to +1		N hemisphere_500	5.77565
				N hemisphere_1000	0.732966		N hemisphere_1000	< -10		N hemisphere_1000	5.02702
				N hemisphere_1000	0.859951		N hemisphere_1000	+1 to +10		N hemisphere_1000	3.79778
				N hemisphere_2000	0.96965		N hemisphere_2000	-10 to -1		N hemisphere_2000	9.26381
				N hemisphere_2000	0.671012		N hemisphere_2000	0 to +1		N hemisphere_2000	-2.61902
				N hemisphere_3000	0.576863		N hemisphere_3000	+1 to +10		N hemisphere_3000	8.45961
				N hemisphere_3000	0.649958		N hemisphere_3000	+1 to +10		N hemisphere_3000	15.6636
				N hemisphere_0-100	0.188635		N hemisphere_0-100	0 to +1		N hemisphere_0-100	20.0339
				N hemisphere_0-100	0.964966		N hemisphere_0-100	-1 to 0		N hemisphere_0-100	26.3265
				N hemisphere_500	0.505693		N hemisphere_500	0 to +1		N hemisphere_500	20.9555
				N hemisphere_500	0.518111		N hemisphere_500	0 to +1		N hemisphere_500	21.0334
				N hemisphere_1000	0.60817		N hemisphere_1000	-1 to 0		N hemisphere_1000	22.0866
				N hemisphere_1000	0.558745		N hemisphere_1000	-10 to -1		N hemisphere_1000	37.1045
				N hemisphere_2000	1.02742		N hemisphere_2000	0 to +1		N hemisphere_2000	42.7137
				N hemisphere_2000	1.17043		N hemisphere_2000	0 to +1		N hemisphere_2000	32.4457
				N hemisphere_3000	0.435748		N hemisphere_3000	0 to +1		N hemisphere_3000	32.8494
				N hemisphere_3000	0.730555		N hemisphere_3000	0 to +1		N hemisphere_3000	38.5559
				N hemisphere_0-100	-0.184033		N hemisphere_0-100	-10 to -1		N hemisphere_0-100	-18.3377
				N hemisphere_0-100	-0.423505		N hemisphere_0-100	-10 to -1		N hemisphere_0-100	-9.24089
				N hemisphere_500	-0.179339		N hemisphere_500	0 to +1		N hemisphere_500	-9.33495
				N hemisphere_500	-0.330563		N hemisphere_500	-10 to -1		N hemisphere_500	-16.2097
				N hemisphere_1000	-0.247854		N hemisphere_1000	-1 to 0		N hemisphere_1000	-28.0362
				N hemisphere_1000	-0.171392		N hemisphere_1000	-1 to 0		N hemisphere_1000	-12.18
				N hemisphere_2000	-0.242263		N hemisphere_2000	-1 to 0		N hemisphere_2000	-24.0533
				N hemisphere_2000	-0.0960492		N hemisphere_2000	< -10		N hemisphere_2000	-10.3198
				N hemisphere_3000	-0.332828		N hemisphere_3000	< -10		N hemisphere_3000	-43.1017
				N hemisphere_3000	-0.415681		N hemisphere_3000	+1 to +10		N hemisphere_3000	-16.0981
				N hemisphere_0-100	-0.302488		N hemisphere_0-100	+1 to +10		N hemisphere_0-100	-3.73357
				N hemisphere_0-100	1.22036		N hemisphere_0-100	+1 to +10		N hemisphere_0-100	19.1176
				N hemisphere_500	-0.485055		N hemisphere_500	-10 to -1		N hemisphere_500	-3.50066
				N hemisphere_500	0.147162		N hemisphere_500	+1 to +10		N hemisphere_500	14.31
				N hemisphere_1000	-0.340871		N hemisphere_1000	+1 to +10		N hemisphere_1000	-5.25674
				N hemisphere_1000	-0.286437		N hemisphere_1000	0 to +1		N hemisphere_1000	6.85815
				N hemisphere_2000	-0.526471		N hemisphere_2000	-1 to 0		N hemisphere_2000	6.09506
				N hemisphere_2000	-0.40893		N hemisphere_2000	-1 to 0		N hemisphere_2000	-10.2821
				N hemisphere_3000	-0.111472		N hemisphere_3000	-1 to 0		N hemisphere_3000	7.73586
				N hemisphere_3000	-0.140547		N hemisphere_3000	-1 to 0		N hemisphere_3000	-7.7002
				N hemisphere_0-100	2.15684		N hemisphere_0-100	+1 to +10		N hemisphere_0-100	38.6131
				N hemisphere_0-100	-1.17075		N hemisphere_0-100	-1 to 0		N hemisphere_0-100	-4.52378
				N hemisphere_500	-0.466146		N hemisphere_500	-10 to -1		N hemisphere_500	-10.5853
				N hemisphere_500	0.00576164		N hemisphere_500	+1 to +10		N hemisphere_500	3.18425
				N hemisphere_1000	-0.679619		N hemisphere_1000	-10 to -1		N hemisphere_1000	-4.9418
				N hemisphere_1000	-0.244577		N hemisphere_1000	+1 to +10		N hemisphere_1000	-8.24315
				N hemisphere_2000	-0.641007		N hemisphere_2000	-1 to 0		N hemisphere_2000	1.89517
				N hemisphere_2000	-0.211836		N hemisphere_2000	-1 to 0		N hemisphere_2000	-13.7561
				N hemisphere_3000	-0.32162		N hemisphere_3000	-10 to -1		N hemisphere_3000	-6.98769
				N hemisphere_3000	-0.509689		N hemisphere_3000	-1 to 0		N hemisphere_3000	-3.38498
				N hemisphere_0-100	-0.614868		N hemisphere_0-100	< -10		N hemisphere_0-100	10.5145
				N hemisphere_0-100	-1.61156		N hemisphere_0-100	-10 to -1		N hemisphere_0-100	-5.66031
				N hemisphere_500	-0.421783		N hemisphere_500	-10 to -1		N hemisphere_500	-1.27854
				N hemisphere_500	-0.163497		N hemisphere_500	-10 to -1		N hemisphere_500	39.7696
				N hemisphere_1000	0.127578		N hemisphere_1000	-1 to 0		N hemisphere_1000	10.2825
				N hemisphere_1000	-0.326663		N hemisphere_1000	-10 to -1		N hemisphere_1000	-4.01633
				N hemisphere_2000	-0.559124		N hemisphere_2000	0 to +1		N hemisphere_2000	-7.29021
				N hemisphere_2000	-0.292066		N hemisphere_2000	-10 to -1		N hemisphere_2000	3.65033
				N hemisphere_3000	-0.284709		N hemisphere_3000	-1 to 0		N hemisphere_3000	-0.922813
				N hemisphere_3000	-0.0834549		N hemisphere_3000	-1 to 0		N hemisphere_3000	-1.18005
				N hemisphere_0-100	0.0438255		N hemisphere_0-100	-10 to -1		N hemisphere_0-100	22.4661
				N hemisphere_0-100	-0.728692		N hemisphere_0-100	-1 to 0		N hemisphere_0-100	-14.524
				N hemisphere_500	-0.321487		N hemisphere_500	-10 to -1		N hemisphere_500	-3.76892
				N hemisphere_500	-0.162289		N hemisphere_500	-1 to 0		N hemisphere_500	-1.59235
				N hemisphere_1000	-0.392756		N hemisphere_1000	+1 to +10		N hemisphere_1000	-2.5867
				N hemisphere_1000	-0.355506		N hemisphere_1000	-10 to -1		N hemisphere_1000	-4.34801
				N hemisphere_2000	-0.0727359		N hemisphere_2000	-10 to -1		N hemisphere_2000	8.14551
				N hemisphere_2000	-0.559994		N hemisphere_2000	-10 to -1		N hemisphere_2000	-10.0652
				N hemisphere_3000	-0.279259		N hemisphere_3000	-1 to 0		N hemisphere_3000	-5.37415
				N hemisphere_3000	-0.587799		N hemisphere_3000	0 to +1		N hemisphere_3000	-18.0244
				N hemisphere_0-100	-0.0836651		N hemisphere_0-100	0 to +1		N hemisphere_0-100	-10.0585
				N hemisphere_0-100	-0.339691		N hemisphere_0-100	0 to +1		N hemisphere_0-100	-13.7209
				N hemisphere_500	-1.24512		N hemisphere_500	-1 to 0		N hemisphere_500	-28.444
				N hemisphere_500	-0.260921		N hemisphere_500	-10 to -1		N hemisphere_500	-7.20927
				N hemisphere_1000	-0.694719		N hemisphere_1000	-1 to 0		N hemisphere_1000	-13.421
				N hemisphere_1000	-0.293773		N hemisphere_1000	-10 to -1		N hemisphere_1000	-6.71433
				N hemisphere_2000	-0.186195		N hemisphere_2000	-1 to 0		N hemisphere_2000	-13.5384
				N hemisphere_2000	-0.118514		N hemisphere_2000	-10 to -1		N hemisphere_2000	-13.6284
				N hemisphere_3000	0.012731		N hemisphere_3000	0 to +1		N hemisphere_3000	-10.5973
				N hemisphere_3000	-1.48643		N hemisphere_3000	-1 to 0		N hemisphere_3000	-16.5635
				N hemisphere_0-100	-0.33588		N hemisphere_0-100	-1 to 0		N hemisphere_0-100	-41.9831
				N hemisphere_0-100	-0.564553		N hemisphere_0-100	0 to +1		N hemisphere_0-100	-24.9863
				N hemisphere_500	-0.70961		N hemisphere_500	-1 to 0		N hemisphere_500	-40.3817
				N hemisphere_500	-0.765012		N hemisphere_500	+1 to +10		N hemisphere_500	-32.8621
				N hemisphere_1000	-0.529253		N hemisphere_1000	-10 to -1		N hemisphere_1000	-30.1932
				N hemisphere_1000	-0.780852		N hemisphere_1000	-10 to -1		N hemisphere_1000	-35.5974
				N hemisphere_2000	-0.173697		N hemisphere_2000	-10 to -1		N hemisphere_2000	-37.0122
				N hemisphere_2000	-0.109913		N hemisphere_2000	-10 to -1		N hemisphere_2000	-28.6226
				N hemisphere_3000	0.0456272		N hemisphere_3000	-10 to -1		N hemisphere_3000	-20.6455
				N hemisphere_3000	-0.394434		N hemisphere_3000	> +10		N hemisphere_3000	-32.1012
				N hemisphere_0-100	1.36039		N hemisphere_0-100	-1 to 0		N hemisphere_0-100	8.43787
				N hemisphere_0-100	1.32046		N hemisphere_0-100	-1 to 0		N hemisphere_0-100	8.09792
				N hemisphere_500	1.30531		N hemisphere_500	-10 to -1		N hemisphere_500	4.41685
				N hemisphere_500	1.27037		N hemisphere_500	-10 to -1		N hemisphere_500	4.92261
				N hemisphere_1000	1.31133		N hemisphere_1000	< -10		N hemisphere_1000	5.14264
				N hemisphere_1000	0.60823		N hemisphere_1000	+1 to +10		N hemisphere_1000	7.87848
				N hemisphere_2000	-0.303645		N hemisphere_2000	-1 to 0		N hemisphere_2000	-5.23595
				N hemisphere_2000	1.33936		N hemisphere_2000	-10 to -1		N hemisphere_2000	4.06059
				N hemisphere_3000	0.00418131		N hemisphere_3000	+1 to +10		N hemisphere_3000	4.9656
				N hemisphere_3000	0.0785306		N hemisphere_3000	0 to +1		N hemisphere_3000	6.38064
				N hemisphere_0-100	-0.912891		N hemisphere_0-100	+1 to +10		N hemisphere_0-100	1.44626
				N hemisphere_0-100	1.36984		N hemisphere_0-100	+1 to +10		N hemisphere_0-100	20.3851
				N hemisphere_500	0.349824		N hemisphere_500	0 to +1		N hemisphere_500	12.8476
				N hemisphere_500	1.38939		N hemisphere_500	0 to +1		N hemisphere_500	13.2175
				N hemisphere_1000	0.430738		N hemisphere_1000	+1 to +10		N hemisphere_1000	18.29
				N hemisphere_1000	0.353984		N hemisphere_1000	0 to +1		N hemisphere_1000	23.7513
				N hemisphere_2000	-0.497961		N hemisphere_2000	+1 to +10		N hemisphere_2000	13.3616
				N hemisphere_2000	-0.336667		N hemisphere_2000	0 to +1		N hemisphere_2000	16.4613
				N hemisphere_3000	-0.297999		N hemisphere_3000	0 to +1		N hemisphere_3000	16.8853
				N hemisphere_3000	0.311899		N hemisphere_3000	+1 to +10		N hemisphere_3000	23.648
				N hemisphere_0-100	0.285882		N hemisphere_0-100	> +10		N hemisphere_0-100	9.47881
				N hemisphere_0-100	0.398101		N hemisphere_0-100	-10 to -1		N hemisphere_0-100	13.93
				N hemisphere_500	0.705766		N hemisphere_500	+1 to +10		N hemisphere_500	28.2694
				N hemisphere_500	0.59676		N hemisphere_500	+1 to +10		N hemisphere_500	9.86955
				N hemisphere_1000	0.267779		N hemisphere_1000	+1 to +10		N hemisphere_1000	33.4219
				N hemisphere_1000	0.651465		N hemisphere_1000	+1 to +10		N hemisphere_1000	30.2897
				N hemisphere_2000	1.59359		N hemisphere_2000	+1 to +10		N hemisphere_2000	22.9541
				N hemisphere_2000	0.322622		N hemisphere_2000	0 to +1		N hemisphere_2000	23.7796
				N hemisphere_3000	0.674126		N hemisphere_3000	+1 to +10		N hemisphere_3000	10.5606
				N hemisphere_3000	-0.0267388		N hemisphere_3000	0 to +1		N hemisphere_3000	13.3367
				N hemisphere_0-100	-0.0625838		N hemisphere_0-100	-1 to 0		N hemisphere_0-100	19.1101
				N hemisphere_0-100	1.2812		N hemisphere_0-100	+1 to +10		N hemisphere_0-100	17.0725
				N hemisphere_500	0.384189		N hemisphere_500	0 to +1		N hemisphere_500	17.5644
				N hemisphere_500	-0.118471		N hemisphere_500	0 to +1		N hemisphere_500	9.6945
				N hemisphere_1000	0.297904		N hemisphere_1000	-10 to -1		N hemisphere_1000	16.5113
				N hemisphere_1000	0.429465		N hemisphere_1000	+1 to +10		N hemisphere_1000	20.749
				N hemisphere_2000	0.520315		N hemisphere_2000	+1 to +10		N hemisphere_2000	8.47979
				N hemisphere_2000	0.105232		N hemisphere_2000	-1 to 0		N hemisphere_2000	-5.94177
				N hemisphere_3000	-0.524906		N hemisphere_3000	> +10		N hemisphere_3000	0.249901
				N hemisphere_3000	0.276988		N hemisphere_3000	-1 to 0		N hemisphere_3000	2.15066
				N hemisphere_0-100	-0.359734		N hemisphere_0-100	+1 to +10		N hemisphere_0-100	7.83357
				N hemisphere_0-100	0.279301		N hemisphere_0-100	+1 to +10		N hemisphere_0-100	11.548
				N hemisphere_500	0.568604		N hemisphere_500	+1 to +10		N hemisphere_500	7.79248
				N hemisphere_500	0.742544		N hemisphere_500	0 to +1		N hemisphere_500	8.1043
				N hemisphere_1000	0.571228		N hemisphere_1000	-1 to 0		N hemisphere_1000	13.993
				N hemisphere_1000	-0.0258604		N hemisphere_1000	+1 to +10		N hemisphere_1000	9.7937
				N hemisphere_2000	0.772408		N hemisphere_2000	-10 to -1		N hemisphere_2000	17.2652
				N hemisphere_2000	1.13399		N hemisphere_2000	+1 to +10		N hemisphere_2000	21.2145
				N hemisphere_3000	0.499303		N hemisphere_3000	-1 to 0		N hemisphere_3000	5.08715
				N hemisphere_3000	0.0622197		N hemisphere_3000	-1 to 0		N hemisphere_3000	10.3984
				N hemisphere_0-100	0.758243		N hemisphere_0-100	-10 to -1		N hemisphere_0-100	10.7671
				N hemisphere_0-100	0.791893		N hemisphere_0-100	> +10		N hemisphere_0-100	11.8005
				N hemisphere_500	0.595805		N hemisphere_500	-10 to -1		N hemisphere_500	6.6725
				N hemisphere_500	0.612563		N hemisphere_500	-10 to -1		N hemisphere_500	5.2569
				N hemisphere_1000	0.694091		N hemisphere_1000	< -10		N hemisphere_1000	-3.32022
				N hemisphere_1000	0.639174		N hemisphere_1000	-10 to -1		N hemisphere_1000	4.12585
				N hemisphere_2000	0.504015		N hemisphere_2000	+1 to +10		N hemisphere_2000	-3.55136
				N hemisphere_2000	0.560388		N hemisphere_2000	-1 to 0		N hemisphere_2000	5.08359
				N hemisphere_3000	0.669576		N hemisphere_3000	-1 to 0		N hemisphere_3000	3.57111
				N hemisphere_3000	0.40399		N hemisphere_3000	> +10		N hemisphere_3000	-0.0313416
				N hemisphere_0-100	0.358814		N hemisphere_0-100	< -10		N hemisphere_0-100	-8.02992
				N hemisphere_0-100	0.731953		N hemisphere_0-100	0 to +1		N hemisphere_0-100	-1.50524
				N hemisphere_500	0.672442		N hemisphere_500	0 to +1		N hemisphere_500	-7.89354
				N hemisphere_500	0.806875		N hemisphere_500	-1 to 0		N hemisphere_500	-5.73798
				N hemisphere_1000	0.688925		N hemisphere_1000	+1 to +10		N hemisphere_1000	-14.2247
				N hemisphere_1000	0.977686		N hemisphere_1000	0 to +1		N hemisphere_1000	-0.123482
				N hemisphere_2000	0.996049		N hemisphere_2000	0 to +1		N hemisphere_2000	-3.88122
				N hemisphere_2000	0.97769		N hemisphere_2000	0 to +1		N hemisphere_2000	-2.62172
				N hemisphere_3000	0.739121		N hemisphere_3000	-10 to -1		N hemisphere_3000	1.77299
				N hemisphere_3000	0.730192		N hemisphere_3000	+1 to +10		N hemisphere_3000	-1.65182
				N hemisphere_0-100	0.21023		N hemisphere_0-100	-1 to 0		N hemisphere_0-100	0.0541039
				N hemisphere_0-100	1.19139		N hemisphere_0-100	-10 to -1		N hemisphere_0-100	14.5212
				N hemisphere_500	0.919876		N hemisphere_500	-1 to 0		N hemisphere_500	12.709
				N hemisphere_500	-0.208097		N hemisphere_500	-1 to 0		N hemisphere_500	7.51549
				N hemisphere_1000	0.415117		N hemisphere_1000	0 to +1		N hemisphere_1000	4.86061
				N hemisphere_1000	0.875827		N hemisphere_1000	> +10		N hemisphere_1000	3.26311
				N hemisphere_2000	0.70195		N hemisphere_2000	0 to +1		N hemisphere_2000	7.11423
				N hemisphere_2000	0.725277		N hemisphere_2000	+1 to +10		N hemisphere_2000	2.65705
				N hemisphere_3000	0.641025		N hemisphere_3000	+1 to +10		N hemisphere_3000	5.26576
				N hemisphere_3000	0.651922		N hemisphere_3000	+1 to +10		N hemisphere_3000	1.69522
				N hemisphere_0-100	1.13345		N hemisphere_0-100	+1 to +10		N hemisphere_0-100	6.15842
				N hemisphere_0-100	0.92705		N hemisphere_0-100	+1 to +10		N hemisphere_0-100	10.0209
				N hemisphere_500	0.84266		N hemisphere_500	+1 to +10		N hemisphere_500	5.32491
				N hemisphere_500	1.19193		N hemisphere_500	+1 to +10		N hemisphere_500	19.8276
				N hemisphere_1000	1.16795		N hemisphere_1000	0 to +1		N hemisphere_1000	2.65021
				N hemisphere_1000	1.08981		N hemisphere_1000	< -10		N hemisphere_1000	11.9214
				N hemisphere_2000	0.889513		N hemisphere_2000	+1 to +10		N hemisphere_2000	8.09003
				N hemisphere_2000	0.737589		N hemisphere_2000	< -10		N hemisphere_2000	20.4665
				N hemisphere_3000	0.767133		N hemisphere_3000	+1 to +10		N hemisphere_3000	22.3877
				N hemisphere_3000	1.43502		N hemisphere_3000	0 to +1		N hemisphere_3000	16.7361
				N hemisphere_0-100	3.04085		N hemisphere_0-100	0 to +1		N hemisphere_0-100	12.8186
				N hemisphere_0-100	3.54616		N hemisphere_0-100	0 to +1		N hemisphere_0-100	48.4623
				N hemisphere_500	2.95466		N hemisphere_500	0 to +1		N hemisphere_500	64.2673
				N hemisphere_500	2.37825		N hemisphere_500	0 to +1		N hemisphere_500	27.4006
				N hemisphere_1000	0.917417		N hemisphere_1000	0 to +1		N hemisphere_1000	43.0092
				N hemisphere_1000	1.85485		N hemisphere_1000	0 to +1		N hemisphere_1000	45.8115
				N hemisphere_2000	1.23089		N hemisphere_2000	-1 to 0		N hemisphere_2000	29.9966
				N hemisphere_2000	0.904547		N hemisphere_2000	0 to +1		N hemisphere_2000	28.4635
				N hemisphere_3000	1.47603		N hemisphere_3000	0 to +1		N hemisphere_3000	25.2199
				N hemisphere_3000	1.57856		N hemisphere_3000	0 to +1		N hemisphere_3000	36.7641
				N hemisphere_0-100	1.62032		N hemisphere_0-100	+1 to +10		N hemisphere_0-100	43.7318
				N hemisphere_0-100	1.1781		N hemisphere_0-100	+1 to +10		N hemisphere_0-100	44.3553
				N hemisphere_500	1.64107		N hemisphere_500	+1 to +10		N hemisphere_500	34.4919
				N hemisphere_500	0.188433		N hemisphere_500	-10 to -1		N hemisphere_500	43.4784
				N hemisphere_1000	0.397733		N hemisphere_1000	0 to +1		N hemisphere_1000	34.6398
				N hemisphere_1000	0.128183		N hemisphere_1000	< -10		N hemisphere_1000	30.7209
				N hemisphere_2000	0.220639		N hemisphere_2000	-1 to 0		N hemisphere_2000	35.0416
				N hemisphere_2000	0.280383		N hemisphere_2000	-10 to -1		N hemisphere_2000	45.3022
				N hemisphere_3000	0.199679		N hemisphere_3000	0 to +1		N hemisphere_3000	35.9
				N hemisphere_3000	-0.00755142		N hemisphere_3000	< -10		N hemisphere_3000	-7.2169
				N hemisphere_0-100	1.30326		N hemisphere_0-100	-1 to 0		N hemisphere_0-100	32.4268
				N hemisphere_0-100	1.43433		N hemisphere_0-100	-1 to 0		N hemisphere_0-100	32.6418
				N hemisphere_500	1.01107		N hemisphere_500	-1 to 0		N hemisphere_500	36.0255
				N hemisphere_500	0.799097		N hemisphere_500	0 to +1		N hemisphere_500	25.1451
				N hemisphere_1000	1.47138		N hemisphere_1000	-1 to 0		N hemisphere_1000	41.1749
				N hemisphere_1000	0.738589		N hemisphere_1000	-1 to 0		N hemisphere_1000	50.2348
				N hemisphere_2000	1.00486		N hemisphere_2000	-1 to 0		N hemisphere_2000	-8.17975
				N hemisphere_2000	0.992695		N hemisphere_2000	-10 to -1		N hemisphere_2000	45.9189
				N hemisphere_3000	1.19215		N hemisphere_3000	0 to +1		N hemisphere_3000	47.1189
				N hemisphere_3000	0.733847		N hemisphere_3000	+1 to +10		N hemisphere_3000	46.2915
				N hemisphere_0-100	5.31738		N hemisphere_0-100	0 to +1		N hemisphere_0-100	104.78
				N hemisphere_0-100	-0.0897692		N hemisphere_0-100	+1 to +10		N hemisphere_0-100	8.18058
				N hemisphere_500	-0.808451		N hemisphere_500	+1 to +10		N hemisphere_500	-25.2566
				N hemisphere_500	0.21593		N hemisphere_500	+1 to +10		N hemisphere_500	10.3918
				N hemisphere_1000	-0.7109		N hemisphere_1000	-10 to -1		N hemisphere_1000	-18.755
				N hemisphere_1000	-0.214063		N hemisphere_1000	-10 to -1		N hemisphere_1000	16.5741
				N hemisphere_2000	-0.529297		N hemisphere_2000	-10 to -1		N hemisphere_2000	-6.89893
				N hemisphere_2000	-0.0899216		N hemisphere_2000	-10 to -1		N hemisphere_2000	1.51266
				N hemisphere_3000	-0.391011		N hemisphere_3000	-10 to -1		N hemisphere_3000	-0.589935
				N hemisphere_3000	-0.291831		N hemisphere_3000	-10 to -1		N hemisphere_3000	6.23048
				N hemisphere_0-100	0.369861		N hemisphere_0-100	+1 to +10		N hemisphere_0-100	40.8176
				N hemisphere_0-100	0.152367		N hemisphere_0-100	-10 to -1		N hemisphere_0-100	33.4754
				N hemisphere_500	-0.275647		N hemisphere_500	+1 to +10		N hemisphere_500	19.0465
				N hemisphere_500	-0.0750897		N hemisphere_500	+1 to +10		N hemisphere_500	-1.84357
				N hemisphere_1000	-0.608334		N hemisphere_1000	-1 to 0		N hemisphere_1000	-25.0081
				N hemisphere_1000	-0.769832		N hemisphere_1000	-1 to 0		N hemisphere_1000	-33.6038
				N hemisphere_2000	-0.336589		N hemisphere_2000	0 to +1		N hemisphere_2000	-22.8276
				N hemisphere_2000	-0.72044		N hemisphere_2000	0 to +1		N hemisphere_2000	-18.4606
				N hemisphere_3000	-0.783169		N hemisphere_3000	-1 to 0		N hemisphere_3000	-15.4293
				N hemisphere_3000	-0.103672		N hemisphere_3000	0 to +1		N hemisphere_3000	-0.313568
				N hemisphere_0-100	2.00481		N hemisphere_0-100	+1 to +10		N hemisphere_0-100	40.5792
				N hemisphere_0-100	1.47198		N hemisphere_0-100	+1 to +10		N hemisphere_0-100	27.2581
				N hemisphere_500	-0.378071		N hemisphere_500	+1 to +10		N hemisphere_500	-23.7546
				N hemisphere_500	-0.819521		N hemisphere_500	-10 to -1		N hemisphere_500	-27.5491
				N hemisphere_1000	-0.437084		N hemisphere_1000	-1 to 0		N hemisphere_1000	-47.7463
				N hemisphere_1000	-1.10821		N hemisphere_1000	-1 to 0		N hemisphere_1000	-25.8256
				N hemisphere_2000	-0.787237		N hemisphere_2000	-10 to -1		N hemisphere_2000	-13.1425
				N hemisphere_2000	-0.429398		N hemisphere_2000	-10 to -1		N hemisphere_2000	-20.0883
				N hemisphere_3000	-0.559282		N hemisphere_3000	0 to +1		N hemisphere_3000	-51.4435
				N hemisphere_3000	-0.639922		N hemisphere_3000	-10 to -1		N hemisphere_3000	-8.73593
				N hemisphere_0-100	-1.0071		N hemisphere_0-100	-10 to -1		N hemisphere_0-100	-17.4042
				N hemisphere_0-100	-0.262666		N hemisphere_0-100	+1 to +10		N hemisphere_0-100	-30.9675
				N hemisphere_500	-1.65705		N hemisphere_500	-10 to -1		N hemisphere_500	-32.5467
				N hemisphere_500	-0.799766		N hemisphere_500	-10 to -1		N hemisphere_500	-21.0885
				N hemisphere_1000	-1.04267		N hemisphere_1000	-10 to -1		N hemisphere_1000	-14.5302
				N hemisphere_1000	-1.23859		N hemisphere_1000	-1 to 0		N hemisphere_1000	-17.0179
				N hemisphere_2000	-0.765554		N hemisphere_2000	0 to +1		N hemisphere_2000	-15.4239
				N hemisphere_2000	-0.885885		N hemisphere_2000	-10 to -1		N hemisphere_2000	-11.7712
				N hemisphere_3000	-0.251383		N hemisphere_3000	0 to +1		N hemisphere_3000	-6.1599
				N hemisphere_3000	-0.207006		N hemisphere_3000	-10 to -1		N hemisphere_3000	-28.9406
				N hemisphere_0-100	-0.382905		N hemisphere_0-100	+1 to +10		N hemisphere_0-100	7.29994
				N hemisphere_0-100	-1.08427		N hemisphere_0-100	-10 to -1		N hemisphere_0-100	13.6686
				N hemisphere_500	0.507942		N hemisphere_500	+1 to +10		N hemisphere_500	2.72011
				N hemisphere_500	-0.98393		N hemisphere_500	+1 to +10		N hemisphere_500	3.04556
				N hemisphere_1000	-0.165639		N hemisphere_1000	+1 to +10		N hemisphere_1000	3.79533
				N hemisphere_1000	-1.0454		N hemisphere_1000	+1 to +10		N hemisphere_1000	-4.2435
				N hemisphere_2000	-0.716245		N hemisphere_2000	+1 to +10		N hemisphere_2000	-0.529892
				N hemisphere_2000	0.742085		N hemisphere_2000	+1 to +10		N hemisphere_2000	-7.62286
				N hemisphere_3000	-0.693033		N hemisphere_3000	+1 to +10		N hemisphere_3000	2.56328
				N hemisphere_3000	-0.458385		N hemisphere_3000	+1 to +10		N hemisphere_3000	8.05222
				N hemisphere_0-100	0.198609		N hemisphere_0-100	-1 to 0		N hemisphere_0-100	12.358
				N hemisphere_0-100	0.292003		N hemisphere_0-100	+1 to +10		N hemisphere_0-100	3.86964
				N hemisphere_500	-0.507968		N hemisphere_500	+1 to +10		N hemisphere_500	2.73424
				N hemisphere_500	0.708965		N hemisphere_500	+1 to +10		N hemisphere_500	-1.2701
				N hemisphere_1000	-0.875298		N hemisphere_1000	+1 to +10		N hemisphere_1000	-7.43594
				N hemisphere_1000	0.527942		N hemisphere_1000	+1 to +10		N hemisphere_1000	-8.9651
				N hemisphere_2000	-0.0736189		N hemisphere_2000	+1 to +10		N hemisphere_2000	12.1218
				N hemisphere_2000	-0.257761		N hemisphere_2000	-10 to -1		N hemisphere_2000	-0.239853
				N hemisphere_3000	-0.569188		N hemisphere_3000	+1 to +10		N hemisphere_3000	6.51788
				N hemisphere_3000	0.0353495		N hemisphere_3000	+1 to +10		N hemisphere_3000	1.33459
				N hemisphere_0-100	-0.379144		N hemisphere_0-100	-1 to 0		N hemisphere_0-100	-31.0374
				N hemisphere_0-100	0.0125981		N hemisphere_0-100	-1 to 0		N hemisphere_0-100	-17.0492
				N hemisphere_500	-0.280907		N hemisphere_500	0 to +1		N hemisphere_500	-14.0798
				N hemisphere_500	-0.365735		N hemisphere_500	0 to +1		N hemisphere_500	-12.0933
				N hemisphere_1000	-0.0512384		N hemisphere_1000	-1 to 0		N hemisphere_1000	-20.0245
				N hemisphere_1000	0.166264		N hemisphere_1000	0 to +1		N hemisphere_1000	-10.4957
				N hemisphere_2000	0.672488		N hemisphere_2000	+1 to +10		N hemisphere_2000	-15.0296
				N hemisphere_2000	0.390808		N hemisphere_2000	0 to +1		N hemisphere_2000	-6.82747
				N hemisphere_3000	0.48264		N hemisphere_3000	0 to +1		N hemisphere_3000	-22.1281
				N hemisphere_3000	0.494648		N hemisphere_3000	> +10		N hemisphere_3000	-12.6553
				N hemisphere_0-100	-0.845595		N hemisphere_0-100	-1 to 0		N hemisphere_0-100	-41.4299
				N hemisphere_0-100	0.235706		N hemisphere_0-100	-10 to -1		N hemisphere_0-100	-23.6187
				N hemisphere_500	-0.325281		N hemisphere_500	-1 to 0		N hemisphere_500	-38.8868
				N hemisphere_500	0.21586		N hemisphere_500	> +10		N hemisphere_500	-20.1865
				N hemisphere_1000	-0.42711		N hemisphere_1000	+1 to +10		N hemisphere_1000	-37.3226
				N hemisphere_1000	-0.217094		N hemisphere_1000	-1 to 0		N hemisphere_1000	-18.1942
				N hemisphere_2000	-0.147645		N hemisphere_2000	-10 to -1		N hemisphere_2000	-23.321
				N hemisphere_2000	-0.310218		N hemisphere_2000	-1 to 0		N hemisphere_2000	-29.5327
				N hemisphere_3000	-0.00481452		N hemisphere_3000	+1 to +10		N hemisphere_3000	-26.9225
				N hemisphere_3000	0.395591		N hemisphere_3000	0 to +1		N hemisphere_3000	-18.6947
				N hemisphere_0-100	1.1334		N hemisphere_0-100	+1 to +10		N hemisphere_0-100	9.06522
				N hemisphere_0-100	0.0735908		N hemisphere_0-100	-1 to 0		N hemisphere_0-100	-6.90602
				N hemisphere_500	0.407463		N hemisphere_500	-10 to -1		N hemisphere_500	-19.0184
				N hemisphere_500	0.54074		N hemisphere_500	-10 to -1		N hemisphere_500	-2.96093
				N hemisphere_1000	0.442884		N hemisphere_1000	-1 to 0		N hemisphere_1000	-10.4183
				N hemisphere_1000	0.0695463		N hemisphere_1000	+1 to +10		N hemisphere_1000	-23.1458
				N hemisphere_2000	-0.00815179		N hemisphere_2000	0 to +1		N hemisphere_2000	-10.5481
				N hemisphere_2000	0.157949		N hemisphere_2000	+1 to +10		N hemisphere_2000	-19.4067
				N hemisphere_3000	0.269666		N hemisphere_3000	-10 to -1		N hemisphere_3000	-20.9339
				N hemisphere_3000	0.108185		N hemisphere_3000	0 to +1		N hemisphere_3000	-26.3877
				N hemisphere_0-100	0.627163		N hemisphere_0-100	-10 to -1		N hemisphere_0-100	-0.733669
				N hemisphere_0-100	0.3425		N hemisphere_0-100	> +10		N hemisphere_0-100	-3.19824
				N hemisphere_500	0.384517		N hemisphere_500	-1 to 0		N hemisphere_500	9.13789
				N hemisphere_500	0.415105		N hemisphere_500	-1 to 0		N hemisphere_500	11.7447
				N hemisphere_1000	0.60498		N hemisphere_1000	0 to +1		N hemisphere_1000	13.1912
				N hemisphere_1000	0.337161		N hemisphere_1000	+1 to +10		N hemisphere_1000	10.4841
				N hemisphere_2000	0.541621		N hemisphere_2000	+1 to +10		N hemisphere_2000	18.0878
				N hemisphere_2000	0.497302		N hemisphere_2000	+1 to +10		N hemisphere_2000	-2.21589
				N hemisphere_3000	0.354564		N hemisphere_3000	0 to +1		N hemisphere_3000	-6.62167
				N hemisphere_3000	0.322323		N hemisphere_3000	+1 to +10		N hemisphere_3000	-18.4757
				N hemisphere_0-100	-0.494535		N hemisphere_0-100	< -10		N hemisphere_0-100	22.7186
				N hemisphere_0-100	-0.0720533		N hemisphere_0-100	0 to +1		N hemisphere_0-100	-1.27356
				N hemisphere_500	-0.29075		N hemisphere_500	-10 to -1		N hemisphere_500	21.4789
				N hemisphere_500	-0.458836		N hemisphere_500	-10 to -1		N hemisphere_500	0.269112
				N hemisphere_1000	0.705461		N hemisphere_1000	0 to +1		N hemisphere_1000	-6.21176
				N hemisphere_1000	-0.600124		N hemisphere_1000	-10 to -1		N hemisphere_1000	0.559952
				N hemisphere_2000	0.559967		N hemisphere_2000	+1 to +10		N hemisphere_2000	32.044
				N hemisphere_2000	0.761741		N hemisphere_2000	+1 to +10		N hemisphere_2000	8.25003
				N hemisphere_3000	0.500195		N hemisphere_3000	-10 to -1		N hemisphere_3000	10.7795
				N hemisphere_3000	0.249917		N hemisphere_3000	-10 to -1		N hemisphere_3000	1.70903
				N hemisphere_0-100	1.32498		N hemisphere_0-100	> +10		N hemisphere_0-100	5.00405
				N hemisphere_0-100	0.560611		N hemisphere_0-100	> +10		N hemisphere_0-100	6.21175
				N hemisphere_500	1.65914		N hemisphere_500	+1 to +10		N hemisphere_500	1.11256
				N hemisphere_500	1.16308		N hemisphere_500	0 to +1		N hemisphere_500	0.340675
				N hemisphere_1000	1.15874		N hemisphere_1000	+1 to +10		N hemisphere_1000	4.42136
				N hemisphere_1000	1.11609		N hemisphere_1000	+1 to +10		N hemisphere_1000	8.90459
				N hemisphere_2000	1.01248		N hemisphere_2000	< -10		N hemisphere_2000	-7.18418
				N hemisphere_2000	0.966827		N hemisphere_2000	-10 to -1		N hemisphere_2000	-4.52533
				N hemisphere_3000	0.620309		N hemisphere_3000	+1 to +10		N hemisphere_3000	-0.0288544
				N hemisphere_3000	0.0846736		N hemisphere_3000	> +10		N hemisphere_3000	-2.99734
				N hemisphere_0-100	0.746878		N hemisphere_0-100	-10 to -1		N hemisphere_0-100	4.96062
				N hemisphere_0-100	1.00206		N hemisphere_0-100	> +10		N hemisphere_0-100	-6.28628
				N hemisphere_500	0.794975		N hemisphere_500	-10 to -1		N hemisphere_500	-12.0646
				N hemisphere_500	0.674051		N hemisphere_500	< -10		N hemisphere_500	-12.6081
				N hemisphere_1000	1.15092		N hemisphere_1000	+1 to +10		N hemisphere_1000	-14.0923
				N hemisphere_1000	0.339411		N hemisphere_1000	-10 to -1		N hemisphere_1000	-15.8271
				N hemisphere_2000	0.851509		N hemisphere_2000	-10 to -1		N hemisphere_2000	-9.79442
				N hemisphere_2000	0.793278		N hemisphere_2000	-10 to -1		N hemisphere_2000	6.41992
				N hemisphere_3000	0.89583		N hemisphere_3000	-10 to -1		N hemisphere_3000	13.396
				N hemisphere_3000	0.924608		N hemisphere_3000	0 to +1		N hemisphere_3000	2.7505
				N hemisphere_0-100	1.9072		N hemisphere_0-100	0 to +1		N hemisphere_0-100	39.8037
				N hemisphere_0-100	2.00338		N hemisphere_0-100	0 to +1		N hemisphere_0-100	40.5774
				N hemisphere_500	1.68538		N hemisphere_500	0 to +1		N hemisphere_500	37.897
				N hemisphere_500	1.50542		N hemisphere_500	0 to +1		N hemisphere_500	36.2875
				N hemisphere_1000	2.12261		N hemisphere_1000	0 to +1		N hemisphere_1000	35.3099
				N hemisphere_1000	1.68143		N hemisphere_1000	0 to +1		N hemisphere_1000	38.978
				N hemisphere_2000	1.69296		N hemisphere_2000	0 to +1		N hemisphere_2000	40.8299
				N hemisphere_2000	1.81476		N hemisphere_2000	0 to +1		N hemisphere_2000	42.186
				N hemisphere_3000	2.15955		N hemisphere_3000	0 to +1		N hemisphere_3000	41.5075
				N hemisphere_3000	1.84353		N hemisphere_3000	0 to +1		N hemisphere_3000	30.6885
				N hemisphere_0-100	3.72671		N hemisphere_0-100	0 to +1		N hemisphere_0-100	31.036
				N hemisphere_0-100	2.04738		N hemisphere_0-100	0 to +1		N hemisphere_0-100	43.1394
				N hemisphere_500	3.31389		N hemisphere_500	0 to +1		N hemisphere_500	63.0285
				N hemisphere_500	4.07061		N hemisphere_500	0 to +1		N hemisphere_500	70.7414
				N hemisphere_1000	0.961102		N hemisphere_1000	0 to +1		N hemisphere_1000	17.5307
				N hemisphere_1000	0.892132		N hemisphere_1000	0 to +1		N hemisphere_1000	40.0305
				N hemisphere_2000	1.8253		N hemisphere_2000	0 to +1		N hemisphere_2000	28.9648
				N hemisphere_2000	1.09795		N hemisphere_2000	0 to +1		N hemisphere_2000	31.4097
				N hemisphere_3000	1.71518		N hemisphere_3000	0 to +1		N hemisphere_3000	32.4024
				N hemisphere_3000	0.730435		N hemisphere_3000	0 to +1		N hemisphere_3000	31.3051
				N hemisphere_0-100	0.752434		N hemisphere_0-100	0 to +1		N hemisphere_0-100	25.6446
				N hemisphere_0-100	1.11399		N hemisphere_0-100	0 to +1		N hemisphere_0-100	53.0754
				N hemisphere_500	-1.22957		N hemisphere_500	-1 to 0		N hemisphere_500	-22.7452
				N hemisphere_500	-0.0573065		N hemisphere_500	-10 to -1		N hemisphere_500	1.26459
				N hemisphere_1000	-0.778451		N hemisphere_1000	-1 to 0		N hemisphere_1000	-16.1662
				N hemisphere_1000	-0.309879		N hemisphere_1000	-1 to 0		N hemisphere_1000	-28.369
				N hemisphere_2000	-0.987736		N hemisphere_2000	-10 to -1		N hemisphere_2000	-1.26292
				N hemisphere_2000	-1.0323		N hemisphere_2000	-1 to 0		N hemisphere_2000	-37.6217
				N hemisphere_3000	-0.446704		N hemisphere_3000	-10 to -1		N hemisphere_3000	-54.4805
				N hemisphere_3000	-0.630454		N hemisphere_3000	0 to +1		N hemisphere_3000	0.291702
				N hemisphere_0-100	-0.0194172		N hemisphere_0-100	-10 to -1		N hemisphere_0-100	-6.39474
				N hemisphere_0-100	-0.097017		N hemisphere_0-100	-1 to 0		N hemisphere_0-100	-10.7305
				N hemisphere_500	-0.156326		N hemisphere_500	-10 to -1		N hemisphere_500	-45.6555
				N hemisphere_500	-0.19817		N hemisphere_500	< -10		N hemisphere_500	-48.367
				N hemisphere_1000	-0.372557		N hemisphere_1000	-10 to -1		N hemisphere_1000	-47.6679
				N hemisphere_1000	-0.313985		N hemisphere_1000	-10 to -1		N hemisphere_1000	-28.085
				N hemisphere_2000	-0.161358		N hemisphere_2000	-10 to -1		N hemisphere_2000	-27.4292
				N hemisphere_2000	-0.350107		N hemisphere_2000	-1 to 0		N hemisphere_2000	-23.0314
				N hemisphere_3000	-0.260602		N hemisphere_3000	+1 to +10		N hemisphere_3000	-36.0708
				N hemisphere_3000	-0.59682		N hemisphere_3000	-1 to 0		N hemisphere_3000	-56.1228
				N hemisphere_0-100	-0.433043		N hemisphere_0-100	+1 to +10		N hemisphere_0-100	5.18845
				N hemisphere_0-100	0.81778		N hemisphere_0-100	0 to +1		N hemisphere_0-100	7.69415
				N hemisphere_500	0.565934		N hemisphere_500	+1 to +10		N hemisphere_500	2.10661
				N hemisphere_500	-0.492482		N hemisphere_500	0 to +1		N hemisphere_500	3.82187
				N hemisphere_1000	-0.0821445		N hemisphere_1000	+1 to +10		N hemisphere_1000	4.62209
				N hemisphere_1000	-0.848649		N hemisphere_1000	+1 to +10		N hemisphere_1000	-3.77347
				N hemisphere_2000	0.0822363		N hemisphere_2000	0 to +1		N hemisphere_2000	11.9212
				N hemisphere_2000	0.0921723		N hemisphere_2000	+1 to +10		N hemisphere_2000	5.44414
				N hemisphere_3000	0.582458		N hemisphere_3000	+1 to +10		N hemisphere_3000	-1.06831
				N hemisphere_3000	0.89713		N hemisphere_3000	+1 to +10		N hemisphere_3000	23.1078
				N hemisphere_0-100	-1.32953		N hemisphere_0-100	0 to +1		N hemisphere_0-100	-14.4615
				N hemisphere_0-100	-0.117402		N hemisphere_0-100	-1 to 0		N hemisphere_0-100	-5.57519
				N hemisphere_500	1.62811		N hemisphere_500	0 to +1		N hemisphere_500	3.48926
				N hemisphere_500	-0.351485		N hemisphere_500	-10 to -1		N hemisphere_500	-11.4044
				N hemisphere_1000	-0.191016		N hemisphere_1000	0 to +1		N hemisphere_1000	-18.4675
				N hemisphere_1000	0.305705		N hemisphere_1000	-10 to -1		N hemisphere_1000	-8.59721
				N hemisphere_2000	-0.483185		N hemisphere_2000	+1 to +10		N hemisphere_2000	-10.3169
				N hemisphere_2000	0.582471		N hemisphere_2000	+1 to +10		N hemisphere_2000	2.45792
				N hemisphere_3000	0.637202		N hemisphere_3000	-1 to 0		N hemisphere_3000	4.4674
				N hemisphere_3000	-0.22292		N hemisphere_3000	0 to +1		N hemisphere_3000	-20.9744
				N hemisphere_0-100	0.351369		N hemisphere_0-100	-10 to -1		N hemisphere_0-100	-6.28095
				N hemisphere_0-100	0.895648		N hemisphere_0-100	+1 to +10		N hemisphere_0-100	10.7942
				N hemisphere_500	-0.0402843		N hemisphere_500	> +10		N hemisphere_500	-16.9443
				N hemisphere_500	-0.218976		N hemisphere_500	-10 to -1		N hemisphere_500	-24.217
				N hemisphere_1000	0.197472		N hemisphere_1000	-10 to -1		N hemisphere_1000	-13.6919
				N hemisphere_1000	-0.48178		N hemisphere_1000	-10 to -1		N hemisphere_1000	-13.2381
				N hemisphere_2000	0.58192		N hemisphere_2000	-1 to 0		N hemisphere_2000	-9.55274
				N hemisphere_2000	0.12884		N hemisphere_2000	-1 to 0		N hemisphere_2000	-36.4198
				N hemisphere_3000	0.271149		N hemisphere_3000	+1 to +10		N hemisphere_3000	-10.2408
				N hemisphere_3000	-0.1662		N hemisphere_3000	-1 to 0		N hemisphere_3000	-16.7354
				N hemisphere_0-100	0.313202		N hemisphere_0-100	> +10		N hemisphere_0-100	-16.2802
				N hemisphere_0-100	-0.851883		N hemisphere_0-100	+1 to +10		N hemisphere_0-100	-32.1831
				N hemisphere_500	-0.00758059		N hemisphere_500	-1 to 0		N hemisphere_500	-15.6429
				N hemisphere_500	-0.973055		N hemisphere_500	-10 to -1		N hemisphere_500	-31.6131
				N hemisphere_1000	-0.816114		N hemisphere_1000	0 to +1		N hemisphere_1000	-25.0423
				N hemisphere_1000	-0.0430279		N hemisphere_1000	-1 to 0		N hemisphere_1000	-15.1631
				N hemisphere_2000	0.335347		N hemisphere_2000	> +10		N hemisphere_2000	-26.3951
				N hemisphere_2000	0.105088		N hemisphere_2000	+1 to +10		N hemisphere_2000	-7.76311
				N hemisphere_3000	-0.38976		N hemisphere_3000	-10 to -1		N hemisphere_3000	-15.9182
				N hemisphere_3000	0.0342208		N hemisphere_3000	-1 to 0		N hemisphere_3000	-11.8821
				N hemisphere_0-100	0.326156		N hemisphere_0-100	+1 to +10		N hemisphere_0-100	-9.46483
				N hemisphere_0-100	2.62235		N hemisphere_0-100	0 to +1		N hemisphere_0-100	32.4059
				N hemisphere_500	0.141194		N hemisphere_500	0 to +1		N hemisphere_500	-8.60312
				N hemisphere_500	-0.78656		N hemisphere_500	+1 to +10		N hemisphere_500	-23.1462
				N hemisphere_1000	0.330509		N hemisphere_1000	-1 to 0		N hemisphere_1000	-11.9306
				N hemisphere_1000	-0.886223		N hemisphere_1000	+1 to +10		N hemisphere_1000	-17.6177
				N hemisphere_2000	-0.896692		N hemisphere_2000	+1 to +10		N hemisphere_2000	-26.3845
				N hemisphere_2000	0.540125		N hemisphere_2000	0 to +1		N hemisphere_2000	-3.16531
				N hemisphere_3000	0.59536		N hemisphere_3000	+1 to +10		N hemisphere_3000	-11.6887
				N hemisphere_3000	-0.445871		N hemisphere_3000	0 to +1		N hemisphere_3000	-18.6734
				N hemisphere_0-100	0.750437		N hemisphere_0-100	-10 to -1		N hemisphere_0-100	-17.7219
				N hemisphere_0-100	2.73402		N hemisphere_0-100	0 to +1		N hemisphere_0-100	4.78506
				N hemisphere_500	0.376492		N hemisphere_500	-1 to 0		N hemisphere_500	-0.45179
				N hemisphere_500	1.09434		N hemisphere_500	+1 to +10		N hemisphere_500	-12.5444
				N hemisphere_1000	-0.211137		N hemisphere_1000	+1 to +10		N hemisphere_1000	-14.6001
				N hemisphere_1000	0.763453		N hemisphere_1000	< -10		N hemisphere_1000	-19.6348
				N hemisphere_2000	0.326934		N hemisphere_2000	0 to +1		N hemisphere_2000	-15.4585
				N hemisphere_2000	0.139711		N hemisphere_2000	+1 to +10		N hemisphere_2000	-8.07954
				N hemisphere_3000	-0.563777		N hemisphere_3000	0 to +1		N hemisphere_3000	-22.7628
				N hemisphere_3000	-0.456004		N hemisphere_3000	-1 to 0		N hemisphere_3000	-24.2252
				N hemisphere_0-100	0.334658		N hemisphere_0-100	> +10		N hemisphere_0-100	-2.89759
				N hemisphere_0-100	-0.768234		N hemisphere_0-100	0 to +1		N hemisphere_0-100	2.20103
				N hemisphere_500	-1.55314		N hemisphere_500	-10 to -1		N hemisphere_500	-21.0285
				N hemisphere_500	0.476487		N hemisphere_500	+1 to +10		N hemisphere_500	16.8089
				N hemisphere_1000	0.643249		N hemisphere_1000	-1 to 0		N hemisphere_1000	36.3555
				N hemisphere_1000	1.02189		N hemisphere_1000	0 to +1		N hemisphere_1000	36.6176
				N hemisphere_2000	0.797759		N hemisphere_2000	+1 to +10		N hemisphere_2000	34.7286
				N hemisphere_2000	0.408199		N hemisphere_2000	0 to +1		N hemisphere_2000	11.6226
				N hemisphere_3000	0.707493		N hemisphere_3000	+1 to +10		N hemisphere_3000	7.86238
				N hemisphere_3000	0.291176		N hemisphere_3000	-10 to -1		N hemisphere_3000	2.30699
				N hemisphere_0-100	1.33674		N hemisphere_0-100	0 to +1		N hemisphere_0-100	12.2099
				N hemisphere_0-100	1.50319		N hemisphere_0-100	-1 to 0		N hemisphere_0-100	17.5067
				N hemisphere_500	1.34419		N hemisphere_500	0 to +1		N hemisphere_500	17.5086
				N hemisphere_500	0.972926		N hemisphere_500	0 to +1		N hemisphere_500	12.7917
				N hemisphere_1000	0.413003		N hemisphere_1000	-1 to 0		N hemisphere_1000	7.83754
				N hemisphere_1000	0.554945		N hemisphere_1000	-10 to -1		N hemisphere_1000	7.58438
				N hemisphere_2000	0.733283		N hemisphere_2000	+1 to +10		N hemisphere_2000	9.90062
				N hemisphere_2000	0.346444		N hemisphere_2000	> +10		N hemisphere_2000	5.42882
				N hemisphere_3000	0.790202		N hemisphere_3000	+1 to +10		N hemisphere_3000	0.756203
				N hemisphere_3000	0.645501		N hemisphere_3000	+1 to +10		N hemisphere_3000	-10.5726
				N hemisphere_0-100	1.15577		N hemisphere_0-100	-10 to -1		N hemisphere_0-100	6.74615
				N hemisphere_0-100	1.70674		N hemisphere_0-100	+1 to +10		N hemisphere_0-100	12.8971
				N hemisphere_500	0.810236		N hemisphere_500	-10 to -1		N hemisphere_500	6.87509
				N hemisphere_500	0.689011		N hemisphere_500	+1 to +10		N hemisphere_500	5.3379
				N hemisphere_1000	0.603524		N hemisphere_1000	-1 to 0		N hemisphere_1000	6.09073
				N hemisphere_1000	0.71395		N hemisphere_1000	> +10		N hemisphere_1000	-5.90968
				N hemisphere_2000	1.63335		N hemisphere_2000	+1 to +10		N hemisphere_2000	-8.29197
				N hemisphere_2000	0.696724		N hemisphere_2000	0 to +1		N hemisphere_2000	-3.15063
				N hemisphere_3000	0.620969		N hemisphere_3000	+1 to +10		N hemisphere_3000	-2.76311
				N hemisphere_3000	0.950837		N hemisphere_3000	-10 to -1		N hemisphere_3000	2.1753
				N hemisphere_0-100	2.38219		N hemisphere_0-100	+1 to +10		N hemisphere_0-100	15.6666
				N hemisphere_0-100	2.04072		N hemisphere_0-100	0 to +1		N hemisphere_0-100	15.3689
				N hemisphere_500	1.05677		N hemisphere_500	+1 to +10		N hemisphere_500	17.2426
				N hemisphere_500	0.0739095		N hemisphere_500	+1 to +10		N hemisphere_500	16.545
				N hemisphere_1000	0.626959		N hemisphere_1000	+1 to +10		N hemisphere_1000	20.0151
				N hemisphere_1000	1.32902		N hemisphere_1000	-10 to -1		N hemisphere_1000	11.257
				N hemisphere_2000	0.922495		N hemisphere_2000	-10 to -1		N hemisphere_2000	10.5393
				N hemisphere_2000	0.719536		N hemisphere_2000	-10 to -1		N hemisphere_2000	17.842
				N hemisphere_3000	1.00811		N hemisphere_3000	-10 to -1		N hemisphere_3000	7.95689
				N hemisphere_3000	1.14944		N hemisphere_3000	0 to +1		N hemisphere_3000	12.0114
				N hemisphere_0-100	1.4646		N hemisphere_0-100	0 to +1		N hemisphere_0-100	10.6809
				N hemisphere_0-100	1.2179		N hemisphere_0-100	+1 to +10		N hemisphere_0-100	15.9105
				N hemisphere_500	1.04629		N hemisphere_500	-10 to -1		N hemisphere_500	13.7674
				N hemisphere_500	1.52765		N hemisphere_500	+1 to +10		N hemisphere_500	9.78139
				N hemisphere_1000	1.3517		N hemisphere_1000	-10 to -1		N hemisphere_1000	4.02861
				N hemisphere_1000	1.59531		N hemisphere_1000	< -10		N hemisphere_1000	8.27436
				N hemisphere_2000	1.59673		N hemisphere_2000	+1 to +10		N hemisphere_2000	-0.144714
				N hemisphere_2000	0.985093		N hemisphere_2000	-10 to -1		N hemisphere_2000	-2.53866
				N hemisphere_3000	0.792506		N hemisphere_3000	-10 to -1		N hemisphere_3000	3.52171
				N hemisphere_3000	0.55123		N hemisphere_3000	+1 to +10		N hemisphere_3000	1.81673
				N hemisphere_0-100	1.28847		N hemisphere_0-100	+1 to +10		N hemisphere_0-100	15.7288
				N hemisphere_0-100	0.941023		N hemisphere_0-100	> +10		N hemisphere_0-100	11.0565
				N hemisphere_500	1.15541		N hemisphere_500	+1 to +10		N hemisphere_500	26.7485
				N hemisphere_500	0.970959		N hemisphere_500	-10 to -1		N hemisphere_500	9.62726
				N hemisphere_1000	0.960877		N hemisphere_1000	-1 to 0		N hemisphere_1000	10.4163
				N hemisphere_1000	0.59992		N hemisphere_1000	-10 to -1		N hemisphere_1000	9.75906
				N hemisphere_2000	1.53045		N hemisphere_2000	+1 to +10		N hemisphere_2000	26.0592
				N hemisphere_2000	0.712188		N hemisphere_2000	> +10		N hemisphere_2000	6.78303
				N hemisphere_3000	1.21923		N hemisphere_3000	+1 to +10		N hemisphere_3000	20.0449
				N hemisphere_3000	0.895165		N hemisphere_3000	+1 to +10		N hemisphere_3000	5.78197
				N hemisphere_0-100	0.540122		N hemisphere_0-100	-1 to 0		N hemisphere_0-100	32.8166
				N hemisphere_0-100	1.76727		N hemisphere_0-100	0 to +1		N hemisphere_0-100	18.4557
				N hemisphere_500	0.809704		N hemisphere_500	+1 to +10		N hemisphere_500	45.1658
				N hemisphere_500	1.0733		N hemisphere_500	+1 to +10		N hemisphere_500	26.4585
				N hemisphere_1000	0.538193		N hemisphere_1000	-1 to 0		N hemisphere_1000	36.3757
				N hemisphere_1000	1.34047		N hemisphere_1000	-1 to 0		N hemisphere_1000	36.5768
				N hemisphere_2000	1.20381		N hemisphere_2000	0 to +1		N hemisphere_2000	28.2882
				N hemisphere_2000	0.636935		N hemisphere_2000	-1 to 0		N hemisphere_2000	31.1325
				N hemisphere_3000	0.169215		N hemisphere_3000	0 to +1		N hemisphere_3000	24.9626
				N hemisphere_3000	0.493012		N hemisphere_3000	+1 to +10		N hemisphere_3000	39.159
				N hemisphere_0-100	-0.336622		N hemisphere_0-100	-1 to 0		N hemisphere_0-100	-18.3737
				N hemisphere_0-100	0.288148		N hemisphere_0-100	-10 to -1		N hemisphere_0-100	-9.6878
				N hemisphere_500	0.488037		N hemisphere_500	0 to +1		N hemisphere_500	-12.3027
				N hemisphere_500	0.42331		N hemisphere_500	0 to +1		N hemisphere_500	8.63295
				N hemisphere_1000	0.0430874		N hemisphere_1000	-10 to -1		N hemisphere_1000	-12.8025
				N hemisphere_1000	-0.0594885		N hemisphere_1000	-1 to 0		N hemisphere_1000	13.0219
				N hemisphere_2000	-0.528342		N hemisphere_2000	-1 to 0		N hemisphere_2000	-13.0223
				N hemisphere_2000	-0.681419		N hemisphere_2000	0 to +1		N hemisphere_2000	-14.7486
[truncated: 17,442 more rows]

## Sheet: Fig. S1
Supplementary Figure 1 can be reproduced by running the code available on FigShare at https://doi.org/10.6084/m9.figshare.23736966

## Sheet: Fig. S2
panels a-c					panels d-f
observed	predicted	TerraClimate	Chelsa		observed	predicted	TerraClimate	Chelsa
0.313858	0.583345	2.7	0.35		13.237	15.898	13.45	11.95
4.83363	8.7562	10.15	7.55		15.3268	17.9886	16.4	13.85
2.91324	5.58482	7.05	4.65		15.6222	16.6225	16.25	13.05
10.7353	8.62296	9.25	8.05		13.7861	13.5015	12.6	10.05
11.4685	8.79145	9.6	7.75		11.986	15.19	13.3	11.15
4.02501	2.42294	2.7	1.25		11.9111	14.4057	13.85	10.45
10.2897	10.095	10.15	8.45		9.94509	11.0711	10.2	7.35
8.28929	7.07335	7.05	5.45		11.55	14.7871	12.2	11.15
7.87524	10.1288	9.6	8.55		9.9104	11.6065	8.85	8.45
10.1623	9.69828	10.05	8.15		9.51335	7.58413	5.7	3.75
2.85467	2.83018	2.7	1.25		18.555	17.3644	14.25	12.75
10.0501	10.4466	10.15	8.45		17.0815	16.0366	14.35	11.95
7.26087	7.30212	7.05	5.45		15.6077	12.7765	10.55	8.95
9.04989	10.691	9.6	8.55		3.50163	3.92686	1.35	-0.35
9.9265	10.0592	10.05	8.15		15.5534	14.4375	11.75	11.45
2.69612	1.60977	2.7	1.25		18.6134	17.1436	14.35	13.25
8.29236	9.17872	10.15	8.45		17.1963	16.1693	13.9	11.65
6.62728	6.16448	7.05	5.45		13.6705	12.1688	9.75	8.45
4.91774	8.50326	9.6	8.55		7.48609	9.40202	5.7	4.35
8.47028	8.79427	10.05	8.15		20.0811	17.6393	14.25	13.25
4.43251	2.73158	2.7	1.25		18.1557	16.6351	14.35	12.55
10.795	10.4029	10.15	8.45		14.5765	13.576	10.55	9.55
8.89218	7.2195	7.05	5.45		18.3318	15.9334	11.75	12.05
9.44567	10.9061	9.6	8.55		19.8197	17.4751	14.35	13.75
10.8003	10.0084	10.05	8.15		17.9653	16.6252	13.9	12.25
3.34179	1.7845	2.7	1.25		2.55886	4.53984	1.35	-0.35
9.23315	9.18585	10.15	8.45		17.5559	14.0832	11.75	11.45
7.51378	6.1395	7.05	5.45		19.3409	16.2085	14.35	13.25
1.61221	4.35056	9.6	8.55		16.999	15.4355	13.9	11.65
8.92579	8.8043	10.05	8.15		11.1327	11.861	9.75	8.45
3.69687	3.41593	2.7	1.25		8.34027	9.02449	4	6.65
8.12916	8.37806	7.05	5.45		12.78	16.3907	11.55	15.15
2.09157	3.19791	2.7	1.25		13.1949	15.8956	12.4	14.25
5.94779	8.13045	7.05	5.45		11.8714	13.2259	9.15	11.95
0.566452	0.315874	-0.37	-1.75		8.8378	9.08723	4.65	6.85
7.58465	8.75157	7.705	7.65		10.5516	12.8347	8.8	12.55
5.73289	5.57911	5.67	5.15		13.0869	16.1645	11.85	15.45
3.19739	4.56214	5.17	6.45		12.894	15.9484	12.25	14.25
1.90212	2.38847	-0.37	-0.05		11.1906	12.6001	8.5	10.75
7.09238	7.82939	5.67	6.85		8.27968	6.11802	3.64	2.45
5.41341	9.27342	5.17	8.15		9.75099	10.631	7.125	6.85
8.5194	10.998	6.34	8.85		3.10239	-0.321809	-1.97	-4.45
3.18145	3.7616	1.1	0.35		3.86644	1.43916	0.505	0.25
8.03841	8.51307	5.1	4.75		10.1498	9.42562	7.055	5.95
10.9348	12.0407	7.6	8.05		8.02849	5.33172	4.935	2.95
5.85534	4.95023	1.1	2.15		4.25067	-0.326311	-0.81	-4.35
10.8742	9.90731	5.1	6.45		10.8183	9.84634	7.31	5.95
10.0374	9.97258	7.3	10.05		7.34723	9.4013	7.17	6.75
14.595	13.1816	7.6	9.75		9.28984	9.2549	6.265	5.45
6.19203	5.18244	3.35	2.55		6.91832	5.74036	3.64	2.45
14.3357	12.2653	9.3	9.85		8.71339	10.0978	7.125	6.85
11.5798	8.41842	5.5	6.05		2.26297	-0.574927	-1.97	-4.45
6.21732	4.52419	3.35	2.55		3.48073	0.952205	0.505	0.25
14.4645	12.3017	9.3	9.85		8.97313	9.08466	7.055	5.95
11.8011	8.39066	5.5	6.05		7.00768	4.98377	4.935	2.95
4.76722	4.82391	3.35	2.55		2.60684	-0.624319	-0.81	-4.35
12.7661	12.2627	9.3	9.85		9.76762	9.41511	7.31	5.95
9.62404	8.69434	5.5	6.05		6.92556	8.77941	7.17	6.75
6.01757	5.93749	3.35	2.55		8.42383	8.81634	6.265	5.45
16.5846	13.2861	9.3	9.85		7.51681	5.74036	3.64	2.45
13.1131	9.64607	5.5	6.05		9.17544	10.0978	7.125	6.85
6.57909	6.13513	3.35	2.55		2.2443	-0.574927	-1.97	-4.45
17.1076	13.267	9.3	9.85		2.5775	0.952205	0.505	0.25
13.7826	9.62032	5.5	6.05		9.68859	9.08466	7.055	5.95
7.26713	6.53285	3.35	2.85		7.40579	4.98377	4.935	2.95
17.0503	13.7853	9.3	10.15		3.06902	-0.624319	-0.81	-4.35
14.0081	10.1385	5.5	6.25		10.454	9.41511	7.31	5.95
7.18315	6.53523	3.35	2.85		5.74608	8.77941	7.17	6.75
17.4364	13.7874	9.3	10.15		8.98965	8.81634	6.265	5.45
14.2075	10.1317	5.5	6.25		5.14504	5.42101	3.64	2.45
4.3611	5.45611	3.35	4.35		0.715403	-0.836106	-1.97	-4.45
15.1653	12.1019	9.3	11.65		7.06652	8.82931	7.055	5.95
10.7108	8.68301	5.5	7.85		5.27897	4.66086	4.935	2.95
4.2723	5.46454	3.35	4.35		7.57177	9.08368	7.31	5.95
15.2062	12.1245	9.3	11.65		5.05331	8.27835	7.17	6.75
10.6513	8.69765	5.5	7.85		6.56005	8.48335	6.265	5.45
5.1902	5.51055	3.35	4.35		6.57424	5.74036	3.64	2.45
13.3212	13.7226	9.3	11.65		8.66489	10.0978	7.125	6.85
10.4282	10.1342	5.5	7.85		2.29263	-0.574927	-1.97	-4.45
4.59145	4.78188	3.35	2.85		2.06926	0.952205	0.505	0.25
15.0632	13.6749	9.3	10.15		8.81083	9.08466	7.055	5.95
11.0467	9.97278	5.5	6.25		6.67665	4.98377	4.935	2.95
3.92583	5.88057	3.95	2.35		2.99503	-0.624319	-0.81	-4.35
3.86796	6.68778	5.2	3.45		9.695	9.41511	7.31	5.95
3.48175	6.64129	5.65	3.55		5.6131	8.77941	7.17	6.75
3.12586	4.15509	3.2	1.85		8.17456	8.81634	6.265	5.45
5.19406	4.99983	2.5	1.95		6.59326	5.23438	3.64	2.45
3.69181	4.11706	3.6	2.35		1.92169	-1.00193	-1.97	-4.45
3.91606	5.87383	3.95	2.35		8.96647	8.61893	7.055	5.95
4.32797	6.65745	5.2	3.45		6.67074	4.48683	4.935	2.95
4.07713	7.08887	5.65	3.55		9.56704	8.82522	7.31	5.95
1.52084	3.84301	3.2	1.85		7.1279	8.05778	7.17	6.75
3.58508	4.7719	2.5	1.95		8.22681	8.22681	6.265	5.45
3.3177	3.85432	3.6	2.35		7.10356	5.23438	3.64	2.45
4.00566	6.07876	3.95	2.35		2.41404	-1.00193	-1.97	-4.45
4.18098	6.63661	5.2	3.45		9.0947	8.61893	7.055	5.95
3.86766	6.83587	5.65	3.55		7.32458	4.48683	4.935	2.95
1.72555	3.82316	3.2	1.85		9.92942	8.82522	7.31	5.95
3.92294	4.75303	2.5	1.95		6.31501	8.05778	7.17	6.75
3.40234	3.83237	3.6	2.35		8.33384	8.22681	6.265	5.45
5.55051	7.55153	3.2	2.95		7.67222	3.80116	3.64	2.45
5.9234	8.24016	4.5	3.95		2.6728	-1.6342	-1.97	-4.45
5.92863	8.23797	5.05	4.15		9.62685	7.42065	7.055	5.95
3.28111	4.66579	2.3	2.45		7.50426	2.88068	4.935	2.95
5.4342	5.52339	1.65	2.55		1.15444	-2.57707	-3.19	-5.85
4.7018	5.11922	2.8	2.95		10.6256	7.42353	7.31	5.95
5.26398	7.20924	3.2	2.95		8.59714	5.64045	7.17	6.75
5.76607	8.13902	4.5	3.95		9.41925	5.94761	6.265	5.45
5.71663	8.14205	5.05	4.15		5.27601	3.80116	3.64	2.45
3.41224	4.5794	2.3	2.45		0.832878	-1.6342	-1.97	-4.45
5.45802	5.4349	1.65	2.55		8.14081	7.42065	7.055	5.95
4.58714	5.03009	2.8	2.95		6.07032	2.88068	4.935	2.95
4.85138	7.66127	3.2	2.95		-1.06303	-2.57707	-3.19	-5.85
5.41307	8.4743	4.5	3.95		8.56073	7.42353	7.31	5.95
5.62199	8.40778	5.05	4.15		7.01441	5.64045	7.17	6.75
3.7644	5.34607	2.3	2.45		7.62375	5.94761	6.265	5.45
6.12717	6.35318	1.65	2.55		5.45933	3.80116	3.64	2.45
4.84064	5.8178	2.8	2.95		0.956844	-1.6342	-1.97	-4.45
6.39911	8.39186	3.2	2.95		8.56086	7.42065	7.055	5.95
7.04404	8.77764	4.5	3.95		6.07786	2.88068	4.935	2.95
7.34356	8.63934	5.05	4.15		-1.53397	-2.57707	-3.19	-5.85
4.50354	6.16561	2.3	2.45		8.75821	7.42353	7.31	5.95
7.17563	7.17961	1.65	2.55		6.84016	5.64045	7.17	6.75
6.31969	8.09737	2.8	2.95		7.71958	5.94761	6.265	5.45
6.91919	8.34203	3.2	2.95		4.20428	3.80116	3.64	2.45
7.40421	8.66071	4.5	3.95		0.195475	-1.6342	-1.97	-4.45
7.48358	8.50785	5.05	4.15		6.57754	7.42065	7.055	5.95
4.5097	6.48166	2.3	2.45		4.61436	2.88068	4.935	2.95
7.14233	7.26737	1.65	2.55		-0.345561	-2.57707	-3.19	-5.85
6.57169	7.85286	2.8	2.95		7.30425	7.42353	7.31	5.95
6.38708	8.35754	3.2	2.95		5.77465	5.64045	7.17	6.75
6.99255	8.81603	4.5	3.95		6.58835	5.94761	6.265	5.45
7.32056	8.71265	5.05	4.15		5.49394	3.80116	3.64	2.45
3.63767	6.55723	2.3	2.45		0.643667	-1.6342	-1.97	-4.45
5.67285	7.37689	1.65	2.55		8.39288	7.42065	7.055	5.95
5.86337	7.77311	2.8	2.95		5.32963	2.88068	4.935	2.95
6.50556	8.46755	3.2	2.95		0.00691594	-2.57707	-3.19	-5.85
7.01212	8.8081	4.5	3.95		9.12074	7.42353	7.31	5.95
7.45024	8.67663	5.05	4.15		6.05636	5.64045	7.17	6.75
4.13734	6.46559	2.3	2.45		7.9778	5.94761	6.265	5.45
6.92647	7.3758	1.65	2.55		5.59175	3.80116	3.64	2.45
6.21451	8.0825	2.8	2.95		0.861111	-1.6342	-1.97	-4.45
7.08762	8.54196	3.2	2.95		8.06109	7.42065	7.055	5.95
7.50534	8.87699	4.5	3.95		6.17064	2.88068	4.935	2.95
7.79931	8.73989	5.05	4.15		0.366349	-2.57707	-3.19	-5.85
4.20675	6.39246	2.3	2.45		8.51489	7.42353	7.31	5.95
7.35303	7.53848	1.65	2.55		6.74988	5.64045	7.17	6.75
6.61769	7.92551	2.8	2.95		7.48687	5.94761	6.265	5.45
6.96656	8.63039	3.2	2.95		6.45212	2.92272	3.64	2.45
7.78589	9.11595	4.5	3.95		1.38867	-2.07871	-1.97	-4.45
8.2448	9.01446	5.05	4.15		9.20496	6.6823	7.055	5.95
4.90106	6.65552	2.3	2.45		6.64528	2.03293	4.935	2.95
7.91806	7.50264	1.65	2.55		9.74219	6.49992	7.31	5.95
6.88623	8.24125	2.8	2.95		8.92371	4.66079	6.265	5.45
9.4542	9.65324	3.2	3.55		5.79203	3.44514	3.64	2.45
9.6172	10.1872	4.5	4.55		0.315451	-2.40448	-1.97	-4.45
9.4208	10.0829	5.05	4.75		9.0597	7.52626	7.055	5.95
7.97559	7.65156	2.3	3.05		6.30576	2.09108	4.935	2.95
11.3723	8.29168	1.65	3.25		9.4305	7.23407	7.31	5.95
9.39941	9.23536	2.8	3.55		8.55204	4.98701	6.265	5.45
8.98096	9.04792	3.2	3.95		9.86335	5.79182	7.125	6.95
9.89234	9.67666	4.5	4.85		8.78988	5.06725	7.055	6.05
10.0519	9.66265	5.05	5.05		6.34224	1.23636	4.935	3.05
3.70531	5.90072	2.3	3.45		9.65496	5.40356	7.31	6.05
6.0012	6.60128	1.65	3.55		8.93552	2.47411	6.265	5.55
7.46019	8.23967	2.8	3.85		10.2841	5.79182	7.125	6.95
11.9212	9.08428	10.7	9.85		9.31292	5.06725	7.055	6.05
4.58922	7.23849	10.7	8.45		6.94821	1.23636	4.935	3.05
4.9245	5.87961	4.3	3.85		9.92823	5.40356	7.31	6.05
15.2887	13.5429	11.95	10.85		9.52534	2.47411	6.265	5.55
11.9159	10.9523	8.7	8.45		-4.37622	-2.03111	-3.76	-4.55
0.361739	-0.548984	-2.1	-0.75		10.4773	11.159	9.8	7.65
1.79055	3.61659	0.1	0.75		7.51099	8.94691	8.25	2.65
3.3573	5.74587	4.3	3.85		1.71328	4.09965	3.1	0.25
15.3852	13.4509	11.95	10.85		-5.45159	-2.03111	-3.76	-4.55
10.9339	10.852	8.7	8.45		7.85316	11.159	9.8	7.65
2.46525	5.7814	4.3	3.85		4.25779	8.94691	8.25	2.65
13.9203	13.2432	11.95	10.85		-2.04072	4.09965	3.1	0.25
9.90115	10.6091	8.7	8.45		-2.31292	-2.03111	-3.76	-4.55
-4.25456	-1.52683	-0.5	-5.65		11.5659	11.159	9.8	7.65
7.29351	3.0537	3.85	3.25		9.00063	8.94691	8.25	2.65
-0.643294	0.208635	0.7	-1.85		2.99774	4.09965	3.1	0.25
-4.0157	-2.74667	-1.45	-6.15		0.162877	-1.56948	-5.19	-3.55
5.99069	2.7141	2.7	2.95		11.8301	12.1329	8.7	9.25
-0.903972	-0.365712	-0.4	-2.15		10.4179	9.9686	7.2	6.75
6.05139	2.39439	2.7	2.85		4.89824	4.67882	2.4	2.05
-0.885194	-0.693252	-0.4	-2.25		-3.28915	-1.56948	-5.19	-3.55
8.46593	6.72321	2.15	3.85		8.85241	12.1329	8.7	9.25
-0.117894	0.581075	-3.25	-3.95		6.9673	9.9686	7.2	6.75
17.7072	14.8046	9.2	11.15		1.60969	4.67882	2.4	2.05
15.3541	11.924	6.1	8.55		-1.20546	-1.56948	-5.19	-3.55
3.18159	1.23443	-1.75	1.05		11.4714	12.1329	8.7	9.25
17.4848	14.07	8.65	11.75		9.58551	9.9686	7.2	6.75
2.51258	6.04138	2.15	4.05		4.19961	4.67882	2.4	2.05
12.6514	13.3135	9.2	11.25		-1.52123	-1.56948	-5.19	-3.55
8.24683	10.6423	6.1	8.65		9.8761	12.1329	8.7	9.25
10.4788	11.1309	8.65	11.85		8.63638	9.9686	7.2	6.75
5.55323	6.65564	2.15	3.55		3.29782	4.67882	2.4	2.05
-0.489433	-0.198949	-3.25	-4.25		11.0362	10.8726	8.35	7.65
16.8942	14.7235	9.2	10.85		9.30649	8.73847	7	2.75
13.2059	11.8477	6.1	8.25		-0.0104614	2.42447	1.9	2.55
16.8196	13.608	8.65	11.35		4.10017	3.57997	2.1	0.35
7.00165	6.50214	0.35	3.05		5.91941	10.8726	8.35	7.65
-0.684278	0.0658859	-4.6	-4.85		3.21028	8.73847	7	2.75
16.927	14.3581	7.1	10.35		-0.202792	2.42447	1.9	2.55
14.0448	11.5228	4.05	7.75		-1.9751	3.57997	2.1	0.35
2.73192	0.447674	-4.25	0.25		12.0063	10.8726	8.35	7.65
16.9956	13.4624	6.15	10.95		10.4216	8.73847	7	2.75
6.93109	6.11022	0.35	3.15		2.44641	2.42447	1.9	2.55
14.9341	13.9995	7.1	10.55		5.74132	3.57997	2.1	0.35
12.8294	11.1572	4.05	7.85		6.42988	10.8726	8.35	7.65
10.2049	9.57643	6.15	11.05		3.93338	8.73847	7	2.75
3.83988	5.14856	-0.4	1.55		1.32724	2.42447	1.9	2.55
12.708	12.9499	6.15	8.95		-1.1617	3.57997	2.1	0.35
9.44152	10.0463	3.15	6.15		4.61301	6.07195	5.6	-0.35
2.12964	3.61748	5.15	9.55		6.77184	8.53204	6.35	7.15
3.4166	4.34617	4.3	1.75		-0.297518	0.881809	0.95	-1.15
-0.934622	-2.67536	-2.85	-7.75		1.228	6.07195	5.6	-0.35
11.9992	12.0722	10.65	9.05		5.36885	8.53204	6.35	7.15
8.72649	8.12398	6.6	5.25		-3.12167	0.881809	0.95	-1.15
1.60361	2.03246	3.7	1.55		5.25545	6.07195	5.6	-0.35
11.1572	11.9633	10.1	8.85		3.54638	8.53204	6.35	7.15
7.69984	7.97444	5.95	4.95		-0.287033	0.881809	0.95	-1.15
2.18388	2.80805	3.7	1.55		0.0541129	3.19267	5.115	-0.25
13.3204	12.379	10.1	8.85		9.49618	10.3947	9.98	6.35
8.77999	8.40396	5.95	4.95		10.6414	10.4206	11.88	7.95
2.63845	2.44559	4.3	1.75		3.67114	6.08953	6.62	1.25
12.2858	12.0074	10.65	9.05		5.30779	6.3906	7.12	2.25
8.29598	8.09961	6.6	5.25		10.3266	10.7414	11.625	7.55
1.28933	1.13559	4.3	0.95		3.76187	6.13712	8.58	3.35
12.8187	11.8863	10.65	8.25		6.97452	8.47021	7.45	4.15
8.45769	8.02728	6.6	4.45		2.87132	4.66886	4.95	-0.25
2.06352	2.9058	4.3	0.95		-0.69164	1.5536	1.87	-2.65
-2.31396	-3.01748	-2.85	-8.65		-6.00789	-4.08417	-3.675	-10.75
12.1861	11.8153	10.65	8.25		6.76969	8.63063	7.955	5.15
7.43239	7.91936	6.6	4.45		-1.2347	3.19267	5.115	-0.25
1.96967	2.7777	3.7	1.55		7.8025	10.3947	9.98	6.35
12.3219	12.0962	10.1	8.85		8.25731	10.4206	11.88	7.95
8.07738	8.16658	5.95	4.95		0.8755	6.08953	6.62	1.25
1.94499	1.49673	4.3	0.95		2.81842	6.3906	7.12	2.25
13.0608	11.9059	10.65	8.25		8.4331	10.7414	11.625	7.55
8.45857	8.01781	6.6	4.45		1.93764	6.13712	8.58	3.35
2.03206	2.83297	4.3	0.95		5.35569	8.47021	7.45	4.15
11.5196	11.6734	10.65	8.25		0.709667	4.66886	4.95	-0.25
7.60524	7.84488	6.6	4.45		-2.95152	1.5536	1.87	-2.65
2.63912	3.07744	3.7	1.55		-7.08028	-4.08417	-3.675	-10.75
12.8709	12.69	10.1	8.85		0.439261	3.19267	5.115	-0.25
8.55914	8.70347	5.95	4.95		9.68806	10.3947	9.98	6.35
2.19544	4.60081	3.7	2.65		10.6783	10.4206	11.88	7.95
11.0205	12.7769	10.1	9.85		4.18351	6.08953	6.62	1.25
6.71272	8.81174	5.95	6.05		5.67956	6.3906	7.12	2.25
4.79511	4.48656	3.7	2.65		10.4411	10.7414	11.625	7.55
12.2354	12.1849	10.1	9.85		4.13379	6.13712	8.58	3.35
9.09639	9.03591	5.95	6.05		7.98601	8.47021	7.45	4.15
3.2932	6.78062	3.6	5.25		3.87208	4.66886	4.95	-0.25
1.09176	-0.00919148	-2.2	-1.85		-0.0397043	1.5536	1.87	-2.65
14.2453	13.8427	11.2	12.55		-5.53617	-4.08417	-3.675	-10.75
8.54039	11.2318	7.95	9.95		1.21112	2.62972	5.115	-0.25
3.40699	1.92728	-0.05	2.55		6.88285	8.23653	9.98	6.35
3.56609	6.21863	3.45	3.15		8.77796	8.58823	11.88	7.95
-0.299272	2.09526	-1.5	-1.65		3.33044	4.79224	6.62	1.25
13.3186	12.6995	11.15	10.45		4.229	5.09255	7.12	2.25
9.13948	10.9978	7.55	7.45		8.27129	8.67578	11.625	7.55
3.33611	6.33412	3.45	3.15		4.37382	5.1135	8.58	3.35
-0.845094	1.94506	-1.5	-1.65		5.00914	6.51283	7.45	4.15
13.4526	12.5673	11.15	10.45		4.01037	3.47891	4.95	-0.25
9.2713	10.8653	7.55	7.45		1.15735	0.903057	1.87	-2.65
3.37535	5.52235	3.45	3.15		-3.92414	-3.95191	-3.675	-10.75
-0.0401556	0.70174	-1.5	-1.65		13.0196	12.705	12.635	9.55
13.9152	12.4474	11.15	10.45		6.37204	6.37494	7.35	3.55
9.35851	10.8008	7.55	7.45		12.2917	12.0739	10.985	8.25
5.77978	6.01577	11.65	11.05		15.0085	11.9252	11.56	10.95
4.50547	5.62834	1.25	2.55		14.6059	14.0415	13.295	9.75
0.537022	1.46015	-3.55	-2.25		16.3579	13.68	14.555	11.35
13.6813	12.4828	8.6	9.85		9.96131	9.10675	8.755	4.95
10.4226	10.5221	5.1	6.85		10.8344	9.39996	9.26	5.85
5.68403	6.68466	8.75	10.45		-2.81456	-2.14069	-3.125	-12.75
1.88512	4.13032	1.25	2.55		12.175	11.1832	10.685	8.25
-0.482906	-0.382369	-3.55	-2.25		9.96258	10.6971	10.455	6.55
12.1231	11.0456	8.6	9.85		5.59698	4.7924	5.67	2.05
7.25056	9.88793	5.1	6.85		10.8296	9.89791	10.18	7.55
3.15967	4.40975	1.25	2.55		16.2801	14.587	14.945	11.15
0.130233	-1.3035	-3.55	-2.25		10.2687	9.7248	10.755	7.05
11.715	10.9247	8.6	9.85		11.6511	12.1699	10.745	7.75
8.71288	9.74906	5.1	6.85		9.40099	7.66277	7.08	3.35
4.46476	4.78407	2.95	3.85		4.77613	4.42601	4.08	0.95
14.9127	12.3563	9.55	11.05		0.846069	-1.18629	-1.455	-7.25
10.8006	8.46913	5.65	7.55		12.1906	12.7516	11.255	8.65
4.07467	4.53676	2.95	2.65		8.27005	12.705	12.635	9.55
13.0082	12.0863	9.55	9.95		1.70731	6.37494	7.35	3.55
9.36183	8.20649	5.65	6.35		8.39624	12.0739	10.985	8.25
4.25252	4.84667	2.95	2.65		9.84433	11.9252	11.56	10.95
13.7477	12.7656	9.55	9.95		9.7861	14.0415	13.295	9.75
9.52792	8.82701	5.65	6.35		10.2023	13.68	14.555	11.35
4.11759	5.03967	2.95	2.65		4.42161	9.10675	8.755	4.95
13.6272	12.7615	9.55	9.95		4.86756	9.39996	9.26	5.85
9.25991	8.82311	5.65	6.35		-4.59976	-2.14069	-3.125	-12.75
5.15325	5.1173	2.95	3.85		7.4385	11.1832	10.685	8.25
14.5685	12.786	9.55	11.05		6.29895	10.6971	10.455	6.55
11.0427	8.87267	5.65	7.55		0.920363	4.7924	5.67	2.05
4.69795	5.17918	2.95	3.85		6.34446	9.89791	10.18	7.55
13.7431	13.0081	9.55	11.05		10.5117	14.587	14.945	11.15
9.82437	9.10238	5.65	7.55		5.37358	9.7248	10.755	7.05
3.67204	5.19066	2.95	3.85		8.0641	12.1699	10.745	7.75
11.479	13.3581	9.55	11.05		3.05253	7.66277	7.08	3.35
7.7449	9.41111	5.65	7.55		0.346331	4.42601	4.08	0.95
3.85475	3.21308	2.95	3.85		-2.55969	-1.18629	-1.455	-7.25
11.1277	13.3616	9.55	11.05		7.87561	12.7516	11.255	8.65
7.71278	8.2812	5.65	7.55		12.3698	12.705	12.635	9.55
3.56333	3.97505	2.15	0.75		6.06644	6.37494	7.35	3.55
13.3726	12.1265	9.2	8.35		11.5694	12.0739	10.985	8.25
9.27872	9.40478	6.1	5.55		12.6824	11.9252	11.56	10.95
9.52756	8.47442	8.65	8.75		13.7695	14.0415	13.295	9.75
5.53243	4.09998	-0.75	0.65		14.3104	13.68	14.555	11.35
14.6948	12.1072	5.75	8.15		9.46454	9.10675	8.755	4.95
11.4543	9.29935	2.7	5.35		9.94011	9.39996	9.26	5.85
9.43453	7.08375	4.8	8.65		-2.40066	-2.14069	-3.125	-12.75
2.2786	3.94144	-0.75	0.65		4.89128	4.7924	5.67	2.05
11.7865	11.9119	5.75	8.15		8.68485	9.89791	10.18	7.55
7.96491	9.11486	2.7	5.35		13.5959	14.587	14.945	11.15
6.37849	5.49129	4.8	8.65		9.38751	9.7248	10.755	7.05
3.66096	3.72788	-0.75	0.65		10.5011	12.1699	10.745	7.75
12.7308	11.6577	5.75	8.15		8.68124	7.66277	7.08	3.35
9.51537	8.8813	2.7	5.35		4.89901	4.42601	4.08	0.95
15.0566	10.4808	10.5	9.35		1.00161	-1.18629	-1.455	-7.25
-3.44292	-3.28796	-1.3	-4.55		11.2231	12.7516	11.255	8.65
-6.20173	-2.90631	-2.1	-6.95		10.7994	12.705	12.635	9.55
4.67596	5.87412	3.75	3.75		4.72927	6.37494	7.35	3.55
-0.9078	-0.995911	-0.55	-0.65		9.86413	12.0739	10.985	8.25
4.81548	5.75742	3.75	3.65		11.1787	11.9252	11.56	10.95
-0.298467	-2.51014	-0.55	-0.65		12.1376	14.0415	13.295	9.75
4.24087	5.5043	3.75	3.55		12.3118	13.68	14.555	11.35
-1.58373	-0.597695	-0.55	-0.85		7.68689	9.10675	8.755	4.95
4.06586	4.74073	2.95	3.85		8.2051	9.39996	9.26	5.85
11.4918	13.4594	9.55	11.05		-3.13688	-2.14069	-3.125	-12.75
7.59103	9.30737	5.65	7.55		9.27729	11.1832	10.685	8.25
4.27391	4.15042	2.95	3.85		8.55658	10.6971	10.455	6.55
11.2161	13.4572	9.55	11.05		3.60149	4.7924	5.67	2.05
7.64456	9.31018	5.65	7.55		7.74539	9.89791	10.18	7.55
3.54163	5.23085	3.7	1.85		11.6769	14.587	14.945	11.15
15.4954	12.9919	11	9.45		7.97421	9.7248	10.755	7.05
10.9945	10.263	7.75	6.55		9.13695	12.1699	10.745	7.75
8.76328	8.16859	10.55	9.55		6.92267	7.66277	7.08	3.35
4.00358	5.06792	3.7	2.05		3.35383	4.42601	4.08	0.95
14.6759	12.7822	11	9.65		0.122819	-1.18629	-1.455	-7.25
10.4652	10.05	7.75	6.75		9.69997	12.7516	11.255	8.65
8.10981	8.72576	10.55	9.75		12.3762	12.1912	10.545	10.65
2.60738	4.74943	3.7	2.05		3.94782	6.76101	5.435	4.55
14.2699	12.7365	11	9.65		12.1857	11.1065	8.305	9.25
9.47863	10.0087	7.75	6.75		13.3397	10.8538	8.475	11.95
7.24808	6.40828	10.55	9.75		13.3147	12.9223	10.605	10.85
2.59689	4.87292	0.6	1.25		13.7511	13.2013	12.47	12.45
14.8259	12.3499	7.45	8.95		7.75583	8.99885	6.85	6.05
9.54263	9.58193	4.3	5.95		11.5708	11.5245	9.895	9.15
5.33179	5.15609	6.65	9.05		8.47568	9.29264	7.35	6.85
0.515706	3.05487	1.15	1.35		7.51201	10.2015	7.595	9.25
11.8033	11.1239	8.3	8.95		11.8529	11.5735	9.205	9.25
5.00072	8.24758	5.05	6.05		2.54358	5.21221	3.765	3.05
1.17874	2.08488	7.5	9.05		14.4359	13.5949	12.265	12.15
6.70678	5.18977	3.4	0.35		8.74514	9.76267	8.84	8.15
14.7483	13.3341	10.85	7.85		4.4829	6.68942	5.22	4.25
12.9676	10.3523	7.7	5.55		11.0762	11.1791	8.075	8.85
6.91357	5.13205	3.4	0.35		6.87308	7.57041	5.17	4.45
14.6305	13.3336	10.85	7.85		2.3731	4.70092	2.175	2.05
13.624	10.3383	7.7	5.55		-0.341958	-0.765412	-3.185	-6.15
5.89575	4.86634	4.55	1.25		11.2327	12.1698	10.545	10.65
14.7266	13.344	12.3	8.65		3.16965	6.64146	5.435	4.55
13.0261	10.2842	8.95	6.45		11.1832	11.1625	8.305	9.25
1.45243	3.31582	0.85	0.15		12.0721	10.9453	8.475	11.95
6.48066	8.682	4.8	4.85		12.1483	12.963	10.605	10.85
0.900834	3.03237	0.85	0.15		12.3885	13.221	12.47	12.45
5.54811	8.07479	4.8	4.85		7.13768	8.88375	6.85	6.05
3.20766	2.48248	0.85	0.15		10.3351	11.5428	9.895	9.15
9.95594	7.67409	4.8	4.85		7.48621	9.16748	7.35	6.85
1.56197	2.22037	0.85	0.15		2.32888	5.09152	3.765	3.05
6.92994	7.37029	4.8	4.85		5.75015	8.69862	7.09	8.55
1.34859	2.1306	0.85	0.15		12.5812	13.7177	12.265	12.15
7.24774	7.29559	4.8	4.85		7.97526	9.72974	8.84	8.15
1.72691	3.57416	4.45	2.65		3.86793	6.58011	5.22	4.25
10.3388	12.388	11.85	9.65		9.73085	11.2076	8.075	8.85
6.43569	9.78644	8.4	6.95		6.05229	7.4283	5.17	4.45
1.529	3.3338	4.45	2.65		2.05586	4.55755	2.175	2.05
11.7456	12.7866	11.85	9.65		-0.242292	-0.734972	-3.185	-6.15
6.93227	9.45586	8.4	6.95		14.1297	12.1912	10.545	10.65
3.13342	4.1099	12.05	10.75		6.10989	6.76101	5.435	4.55
0.628647	3.24575	4.45	2.35		13.8924	11.1065	8.305	9.25
5.5859	12.5667	11.85	9.35		15.8087	10.8538	8.475	11.95
3.2258	9.26032	8.4	6.65		15.4793	12.9223	10.605	10.85
1.76745	6.68984	11.6	9.65		15.8006	13.2013	12.47	12.45
1.43244	1.17529	4.3	0.05		9.73661	8.99885	6.85	6.05
3.8464	7.74163	11.7	7.25		12.8836	11.5245	9.895	9.15
8.72955	8.68719	12.55	8.25		10.3919	9.29264	7.35	6.85
1.42725	2.20288	5.3	1.75		13.6486	10.2015	7.595	9.25
4.46092	6.08242	9.95	6.65		13.4449	11.5735	9.205	9.25
8.75901	8.95051	12.1	8.25		4.11294	5.21221	3.765	3.05
0.559203	1.14918	4.3	0.05		16.1628	13.5949	12.265	12.15
4.9446	9.20783	11.7	7.25		10.1173	9.76267	8.84	8.15
5.1611	7.8124	12.55	8.25		6.08555	6.68942	5.22	4.25
0.804535	1.59461	5.3	1.75		12.1108	11.1791	8.075	8.85
4.47147	7.06939	12.1	8.25		8.59586	7.57041	5.17	4.45
2.41813	1.58152	3.5	2.65		3.84368	4.70092	2.175	2.05
8.3245	8.76891	10.8	9.75		0.398208	-0.765412	-3.185	-6.15
9.28229	7.10537	11.6	10.85		11.2834	11.8733	10.545	10.65
3.7883	2.16859	4.55	4.25		5.05172	6.76969	5.435	4.55
5.37167	7.15193	9.25	9.15		10.0419	10.7558	8.305	9.25
8.69561	7.55307	11.2	10.85		12.0983	10.5624	8.475	11.95
2.32658	2.15904	3.5	2.65		12.1582	12.5225	10.605	10.85
8.51452	9.08233	9.25	9.15		12.5259	12.8646	12.47	12.45
11.4209	10.1115	11.2	10.85		7.34611	8.83948	6.85	6.05
2.5334	2.52228	3.5	0.05		10.4733	11.2285	9.895	9.15
8.49902	10.4765	10.05	7.45		7.92493	9.14119	7.35	6.85
5.7843	6.68475	6.35	3.85		3.48464	5.23778	3.765	3.05
3.66745	3.16681	3.5	1.25		12.6533	13.1473	12.265	12.15
10.9091	10.6444	10.05	8.55		8.37583	9.61855	8.84	8.15
7.72114	7.14563	6.35	4.95		4.9752	6.67105	5.22	4.25
3.37067	3.6654	3.5	1.25		9.71074	10.841	8.075	8.85
10.9637	10.9469	10.05	8.55		5.97508	7.48581	5.17	4.45
7.22039	7.16068	6.35	4.95		3.03298	4.71558	2.175	2.05
5.00925	4.33603	3.5	1.25		-0.119611	-0.645605	-3.185	-6.15
12.5302	11.1761	10.05	8.55		2.41637	3.99778	5.115	1.85
9.16386	7.61895	6.35	4.95		11.7007	10.8964	9.98	8.25
4.75152	4.33596	3.5	1.25		12.2565	10.9444	11.88	9.85
12.7125	11.1701	10.05	8.55		5.64472	6.70185	6.62	3.25
9.14151	7.6129	6.35	4.95		7.02062	7.00319	7.12	4.25
3.53049	3.98261	3.5	1.25		-4.72175	-5.12922	-6.385	-14.45
10.6532	11.3261	10.05	8.55		1.49677	2.62524	3.435	0.35
7.19877	7.77661	6.35	4.95		12.9579	11.3979	11.625	9.55
5.31097	4.57636	5.2	0.95		6.7036	7.30701	8.58	5.35
12.703	11.6782	12.2	8.25		5.57631	5.30991	4.95	1.75
9.35951	7.89086	8.05	4.75		0.94461	2.23049	1.87	-0.65
5.43498	4.56814	5.2	0.95		-2.70688	-3.78141	-3.675	-8.75
13.8035	11.6781	12.2	8.25		9.35612	9.14892	7.955	7.05
10.3168	7.63988	8.05	4.75		-1.32785	3.99778	5.115	1.85
4.49867	4.23512	3.5	1.25		7.0379	10.8964	9.98	8.25
12.2552	11.2341	10.05	8.55		6.63044	10.9444	11.88	9.85
8.85482	7.67972	6.35	4.95		-0.545625	6.70185	6.62	3.25
8.65125	6.4273	7.95	7.55		0.928917	7.00319	7.12	4.25
13.9214	13.9119	15.2	14.75		-8.44847	-5.12922	-6.385	-14.45
11.4611	9.3099	10.85	11.15		-1.7205	2.62524	3.435	0.35
5.07403	4.48665	6.29	4.05		7.23081	11.3979	11.625	9.55
2.57522	1.34695	3.69	0.05		1.79722	7.30701	8.58	5.35
-1.09478	-1.40357	-2.05	-4.15		-0.855694	5.30991	4.95	1.75
5.68564	5.88944	6.445	5.35		-3.91497	2.23049	1.87	-0.65
7.09233	9.07613	9.15	7.45		-6.8064	-3.78141	-3.675	-8.75
4.28844	4.33201	4.1	1.85		3.68457	3.99778	5.115	1.85
12.1742	12.7837	11.6	8.95		11.2682	10.8964	9.98	8.25
9.69621	9.12749	8.1	6.15		12.5775	10.9444	11.88	9.85
2.45175	3.3016	3.75	0.55		6.701	6.70185	6.62	3.25
10.1823	11.8281	11.4	7.65		8.03208	7.00319	7.12	4.25
6.64994	8.54706	7.95	4.85		-4.75418	-5.12922	-6.385	-14.45
4.88906	7.81307	2.6	2.05		2.85742	2.62524	3.435	0.35
4.93314	7.91189	3.8	3.25		12.4245	11.3979	11.625	9.55
5.66403	7.38106	4.1	3.15		7.54607	7.30701	8.58	5.35
5.59086	5.24494	1.25	1.25		6.72925	5.30991	4.95	1.75
6.28909	5.85008	0.7	1.15		3.06813	2.23049	1.87	-0.65
4.11673	6.97291	2	1.85		-1.12294	-3.78141	-3.675	-8.75
7.17667	8.41152	2.6	2.05		1.60575	3.99778	5.115	1.85
7.13751	8.39105	3.8	3.25		10.7263	10.8964	9.98	8.25
6.86523	7.83317	4.1	3.15		10.7864	10.9444	11.88	9.85
6.84614	6.23325	1.25	1.25		4.53238	6.70185	6.62	3.25
9.87651	6.91159	0.7	1.15		5.30764	7.00319	7.12	4.25
8.18264	7.7597	2	1.85		-5.68387	-5.12922	-6.385	-14.45
7.4706	8.3929	2.6	2.05		0.385175	2.62524	3.435	0.35
7.43397	8.3829	3.8	3.25		11.4226	11.3979	11.625	9.55
7.11892	7.83962	4.1	3.15		5.66144	7.30701	8.58	5.35
6.44773	6.23275	1.25	1.25		3.37433	5.30991	4.95	1.75
10.822	6.90157	0.7	1.15		-0.367473	2.23049	1.87	-0.65
8.86414	7.74389	2	1.85		-5.44271	-3.78141	-3.675	-8.75
6.12329	8.50131	2.6	2.05		10.0101	9.96133	8.385	5.95
6.42443	8.61634	3.8	3.25		-1.81867	0.0442049	-0.115	-4.35
6.18746	8.0958	4.1	3.15		13.435	12.4939	9.37	9.55
6.61619	6.5719	1.25	1.25		8.19746	10.2176	9.025	6.05
9.16651	7.21923	0.7	1.15		15.4054	15.6985	14.01	12.05
7.40177	8.02127	2	1.85		7.19693	11.3013	10.26	9.85
6.62441	8.13151	2.6	2.05		13.7025	14.8306	12.315	10.75
6.87022	7.98343	3.8	3.25		10.0602	11.1388	10.665	8.55
6.27216	6.77126	4.1	3.15		-1.10797	0.403856	0.56	-2.65
6.69061	6.49627	1.25	1.25		16.974	15.3982	13.265	12.25
9.19686	7.12239	0.7	1.15		13.6982	14.0926	12.875	10.15
7.80092	7.65148	2	1.85		9.10825	10.491	9.435	7.15
6.15035	8.60983	2.6	2.05		15.2413	16.2802	15.175	13.65
6.47189	8.61266	3.8	3.25		12.5818	13.7279	12.21	9.35
6.17069	8.12653	4.1	3.15		1.59572	3.34191	4.055	0.95
6.45133	6.26413	1.25	1.25		13.8678	14.0589	11.58	11.05
9.18316	6.6532	0.7	1.15		12.7742	13.5569	12.29	10.15
7.83691	8.03813	2	1.85		9.80129	10.2173	9.07	7.35
6.82725	8.83454	2.6	2.55		4.16472	5.99623	4.735	3.35
7.21099	9.03022	3.8	3.75		0.00622222	1.65333	0.36	-2.65
6.71372	8.27875	4.1	3.55		14.5409	14.3678	12.065	11.55
4.99221	6.21606	1.25	1.75		9.11743	9.96133	8.385	5.95
7.13882	7.15984	0.7	1.65		-1.69515	0.0442049	-0.115	-4.35
7.09861	8.27288	2	2.35		12.0701	12.4939	9.37	9.55
6.49151	8.96576	2.6	2.55		7.3183	10.2176	9.025	6.05
6.89862	9.11577	3.8	3.75		14.4859	15.6985	14.01	12.05
6.46099	8.32379	4.1	3.55		5.13556	11.3013	10.26	9.85
4.83065	6.26335	1.25	1.75		12.5034	14.8306	12.315	10.75
6.32519	7.22858	0.7	1.65		9.30483	11.1388	10.665	8.55
[truncated: 1,021 more rows]

## Sheet: Fig. S3
x_mollweide	y_mollweide	T change
[truncated: 1,946 more rows]

[truncated: 5 more sheets: Fig. S4, Fig. S5, Fig. S6, Table S1, Table S2]
